# Supplementary material for: Genetic Variability and Population Divergence in the Rare Fritillaria tubiformis subsp. moggridgei Rix (Liliaceae) as Revealed by RAPD Analysis
Source: PLoS One. 2014 Jul 15;9(7):e101967. doi: 10.1371/journal.pone.0101967 (PMC4098907; doi:10.1371/journal.pone.0101967)
Supplement: Dataset S1 — Fritillaria tubiformis subsp. moggridgei RAPD profile and Analysis of Molecular Variance (AMOVA). The pairwise F ST matrix of all population comparisons and step by step pairwise distances along with population labels are also given and can be used to manually calculate AMOVA results. (XLSX) [file pone.0101967.s001.xlsx]

## Sheet: Genalex8RAPDs
204	264	11	24	24	24	24	24	24	24	24	24	24	24	2	168	96
Fritillaria_8_RAPDs			CRA	FRO	GAL	MAR	PLU	SAC	SAM	DRO	PRA	ROS	SER		yellow	purple
CODE	SITE	OPA05-01	OPA05-02	OPA05-03	OPA05-04	OPA05-05	OPA05-06	OPA05-07	OPA05-08	OPA05-09	OPA05-10	OPA05-11	OPA05-12	OPA05-13	OPA05-14	OPA05-15	OPA05-16	OPA05-17	OPA05-18	OPA05-19	OPA05-20	OPA05-21	OPA05-22	OPA05-23	OPA05-24	OPA05-25	OPA05-26	OPA07_1	OPA07_2	OPA07_3	OPA07_4	OPA07_5	OPA07_6	OPA07_7	OPA07_8	OPA07_9	OPA07_10	OPA07_11	OPA07_12	OPA07_13	OPA07_14	OPA07_15	OPA07_16	OPA07_17	OPA07_18	OPA07_19	OPA07_20	OPA07_21	OPA07_22
CRA01	CRA	0	0	0	0	0	0	0	0	1	1	1	0	0	0	0	1	0	0	0	0	0	0	0	1	0	1	0	1	0	1	1	1	0	1	0	1	1	1	0	0	1	1	0	1	1	1	0	0
CRA02	CRA	0	0	0	0	1	0	1	0	1	1	1	0	0	0	0	1	0	0	0	0	0	0	0	0	0	1	1	0	1	0	0	0	0	0	0	0	0	0	1	0	0	0	0	0	0	0	0	0
CRA03	CRA	0	0	0	0	1	0	1	0	1	1	1	0	0	0	0	1	0	0	0	0	0	0	0	0	0	1	0	0	1	0	0	1	0	0	0	0	0	0	1	1	1	0	0	1	0	0	0	0
CRA04	CRA	0	0	0	1	1	0	1	0	1	1	1	0	0	0	0	1	0	0	0	0	0	0	0	0	0	0	0	0	1	0	0	1	0	0	1	0	0	0	1	1	0	0	0	1	0	0	0	0
CRA05	CRA	0	0	0	0	1	0	1	0	1	0	1	0	1	0	0	1	0	0	0	0	0	0	0	0	0	1	0	0	1	0	0	1	0	0	0	0	0	0	0	0	1	0	1	0	0	0	0	0
CRA06	CRA	0	0	0	0	1	0	1	0	1	0	1	0	0	0	0	1	0	0	0	0	0	0	0	0	0	1	0	0	1	0	0	0	0	0	1	0	1	0	0	1	0	0	0	1	0	0	0	0
CRA07	CRA	0	0	0	1	1	0	0	0	1	0	1	0	0	0	1	0	0	0	0	0	0	0	0	1	0	1	0	0	0	1	0	1	1	1	0	1	0	0	1	0	0	1	1	1	0	0	0	1
CRA08	CRA	0	0	0	0	1	0	0	0	1	0	1	0	0	0	1	0	0	0	0	0	0	0	0	0	0	1	0	0	1	1	0	0	0	0	0	0	0	0	0	0	0	0	0	0	0	0	0	0
CRA09	CRA	0	0	0	0	0	0	1	0	1	0	1	0	0	0	1	0	0	0	0	0	0	0	0	0	0	1	0	0	0	1	0	1	1	0	0	1	0	0	1	0	0	0	0	1	0	0	0	1
CRA10	CRA	0	0	0	1	1	0	0	0	1	0	1	0	0	0	1	0	0	0	0	0	0	0	0	0	0	1	1	0	0	1	0	1	1	0	0	1	0	0	1	1	0	0	0	0	0	0	0	1
CRA11	CRA	0	0	0	0	1	0	0	0	1	0	1	0	0	0	1	0	0	0	0	0	0	0	0	0	0	1	0	0	0	1	0	1	0	0	0	0	0	0	0	0	0	1	1	0	0	0	0	0
CRA12	CRA	0	0	0	0	1	0	0	0	1	0	1	0	0	0	1	0	0	0	0	0	0	0	0	0	0	1	0	0	0	1	0	1	1	1	0	0	0	0	0	0	0	1	1	0	0	0	0	0
CRA13	CRA	0	0	0	0	1	0	1	0	1	0	1	0	0	1	0	0	0	0	0	0	0	0	1	0	0	1	0	0	0	1	0	0	1	1	1	1	0	0	1	1	0	1	0	1	0	0	0	1
CRA14	CRA	0	0	0	1	1	0	1	1	1	0	1	0	0	0	0	0	0	0	0	0	0	0	0	0	0	0	0	0	0	1	0	0	1	0	0	0	0	0	0	0	0	1	0	0	0	0	0	1
CRA15	CRA	0	0	0	0	0	0	0	0	1	0	1	0	0	0	0	0	0	0	0	0	0	0	0	0	0	0	0	0	0	1	0	1	1	0	0	0	0	0	0	1	0	1	0	0	0	1	0	1
CRA16	CRA	0	0	0	0	0	0	1	0	1	0	1	0	0	0	0	0	0	0	0	0	0	0	0	0	0	1	0	0	0	1	0	1	1	0	0	1	0	0	1	1	0	1	1	0	0	0	0	1
CRA17	CRA	0	0	0	0	1	0	1	0	1	0	1	0	0	1	0	0	0	0	0	0	0	0	0	0	0	1	0	0	0	1	0	1	1	0	0	0	0	0	0	0	0	1	0	0	0	0	0	0
CRA18	CRA	0	0	0	0	0	0	1	0	1	0	1	0	0	1	0	0	0	0	0	0	0	0	0	0	0	1	0	0	0	1	0	0	1	0	0	1	0	0	0	1	0	1	0	1	0	0	0	1
CRA19	CRA	0	0	0	0	1	0	1	0	1	0	1	0	0	1	1	0	0	0	0	0	0	0	0	0	0	1	0	0	0	0	0	1	1	0	1	0	0	0	1	0	0	1	1	1	0	0	0	1
CRA20	CRA	0	0	0	0	1	0	1	0	1	1	1	0	0	1	1	0	0	0	0	0	0	0	0	0	0	1	0	0	0	1	0	1	1	0	0	0	1	0	0	0	0	0	0	1	0	0	1	0
CRA21	CRA	0	0	0	0	1	0	1	0	1	0	1	0	0	0	1	0	0	0	0	0	0	0	0	0	0	1	0	0	0	1	0	1	0	0	0	0	1	0	0	0	0	0	1	1	0	0	1	1
CRA22	CRA	0	0	0	0	1	0	1	0	1	0	1	0	0	1	1	0	0	0	0	0	0	0	0	0	0	1	0	1	0	1	0	1	1	0	0	1	0	0	1	0	0	1	1	1	0	0	0	1
CRA23	CRA	0	0	0	0	1	0	1	0	1	0	1	0	0	1	1	0	0	0	0	0	0	0	0	0	0	1	0	0	0	1	0	0	1	1	0	0	1	0	0	0	0	0	1	1	0	0	0	1
CRA24	CRA	0	0	0	0	1	0	1	0	1	0	1	0	0	1	1	0	0	0	0	0	0	0	0	0	0	0	0	0	0	1	0	0	1	1	0	0	0	0	1	0	0	1	0	1	1	0	1	0
FRO01	FRO	0	0	0	0	1	1	0	0	1	0	1	0	0	0	0	1	0	0	0	0	0	0	0	0	0	0	0	1	0	1	1	1	0	1	0	1	0	1	1	0	0	1	0	1	1	0	1	1
FRO02	FRO	0	0	0	1	1	1	0	0	1	1	1	0	1	0	0	1	0	0	0	0	0	0	0	0	0	0	0	1	0	1	0	0	1	0	0	1	0	0	0	0	0	0	0	0	0	0	0	0
FRO03	FRO	0	0	0	0	0	0	0	0	1	0	1	1	1	0	0	1	0	0	0	0	0	0	0	1	0	1	1	0	1	1	0	0	1	0	0	1	0	0	0	0	0	0	0	0	0	0	0	0
FRO04	FRO	0	0	0	0	0	1	0	0	1	0	1	0	1	0	1	0	0	0	0	0	0	0	0	0	0	1	0	0	0	0	0	0	0	0	0	0	0	0	0	1	0	0	0	0	0	0	0	1
FRO05	FRO	0	0	0	0	0	0	0	0	1	0	1	0	1	0	1	1	0	0	0	0	0	0	0	0	0	1	0	0	0	0	0	0	0	0	0	0	0	0	0	0	0	0	0	1	0	0	1	0
FRO06	FRO	0	0	0	0	1	1	0	0	1	0	1	0	0	0	1	0	0	0	0	0	0	0	0	0	0	0	1	1	0	1	0	0	1	0	0	0	0	0	0	0	0	0	1	0	0	0	0	0
FRO07	FRO	0	0	0	0	0	0	0	0	1	0	0	0	0	0	1	0	0	0	0	0	0	0	0	0	0	0	0	0	0	0	0	0	0	0	0	0	0	1	0	0	0	0	1	1	1	0	1	1
FRO08	FRO	0	0	0	0	0	0	0	0	1	0	1	0	0	0	1	0	0	0	0	0	0	0	0	0	0	1	0	1	0	0	0	0	1	0	0	0	0	0	0	1	0	0	0	0	0	0	0	0
FRO09	FRO	0	0	0	0	0	0	0	0	1	0	1	0	1	0	1	0	0	0	0	0	0	0	1	0	1	0	0	0	0	0	0	1	0	0	0	0	1	0	1	0	0	0	0	0	0	0	0	1
FRO10	FRO	0	0	0	0	0	0	0	0	1	0	1	0	0	0	1	0	0	0	0	0	0	0	1	0	1	0	1	0	0	0	0	0	1	0	0	0	0	0	1	0	0	0	0	0	1	0	0	1
FRO11	FRO	0	0	0	0	0	0	0	0	1	0	1	0	1	0	1	0	0	0	0	0	0	0	0	0	0	1	1	0	0	1	0	0	1	0	0	0	0	0	0	0	0	1	1	0	0	0	0	0
FRO12	FRO	0	0	0	0	0	0	0	0	1	0	1	0	1	0	1	0	0	0	0	0	0	0	0	0	0	1	0	0	0	0	0	0	1	0	0	0	0	0	0	0	0	0	1	0	0	0	0	1
FRO13	FRO	0	0	0	0	0	0	0	0	1	0	1	0	0	0	1	0	0	0	0	0	0	0	0	0	0	1	1	0	0	0	0	0	1	0	0	1	0	0	1	0	0	0	1	0	0	0	1	1
FRO14	FRO	0	0	0	0	0	0	0	0	1	0	1	0	0	1	1	0	0	0	0	0	0	0	0	0	0	1	1	0	0	0	0	1	1	0	0	1	0	0	1	0	0	0	1	0	0	0	1	1
FRO15	FRO	0	0	0	0	0	0	0	0	1	0	1	0	0	1	1	0	0	0	0	0	0	0	0	0	0	1	1	0	0	0	0	0	1	0	0	0	0	0	1	0	0	0	0	1	1	1	1	0
FRO16	FRO	0	0	0	0	0	0	0	0	1	0	1	0	0	1	1	0	1	0	0	0	0	0	0	1	1	1	0	0	0	1	0	1	1	1	0	0	0	0	0	1	0	0	1	1	0	0	1	1
FRO17	FRO	0	0	0	0	0	0	0	0	1	0	1	0	0	0	1	0	0	0	0	0	0	0	1	1	1	1	0	1	0	0	0	0	1	0	0	0	0	0	0	0	1	0	0	0	0	0	1	1
FRO18	FRO	0	0	0	0	1	0	0	0	1	0	1	0	0	0	1	0	1	0	0	0	0	0	0	1	0	1	1	0	0	0	0	1	1	0	0	0	0	0	0	1	0	0	0	1	0	0	1	0
FRO19	FRO	0	0	0	1	0	0	1	0	1	0	1	0	0	0	1	0	0	0	0	0	0	0	0	0	0	1	0	0	0	1	0	1	1	0	0	0	0	0	0	1	0	0	0	1	0	0	1	1
FRO20	FRO	0	0	0	1	0	0	1	0	1	0	1	0	0	0	1	0	0	0	0	0	0	0	0	0	0	1	1	0	0	0	0	0	1	0	0	0	0	0	0	1	0	1	0	0	0	0	1	0
FRO21	FRO	0	0	0	0	0	0	0	0	1	0	1	0	0	0	1	0	0	0	0	0	0	0	0	0	0	1	0	1	0	0	0	0	1	0	0	0	1	0	0	1	0	0	0	1	0	0	1	0
FRO22	FRO	0	0	0	1	1	0	1	0	1	0	1	0	0	0	1	0	0	0	0	0	0	0	0	0	0	1	1	1	1	1	0	0	1	0	0	0	0	0	1	0	1	1	0	1	0	0	1	1
FRO23	FRO	0	0	0	1	0	0	0	0	1	0	1	0	0	0	1	0	0	0	0	0	0	0	0	0	0	1	0	0	0	0	0	1	1	0	0	1	0	0	1	0	0	1	0	0	0	0	0	0
FRO24	FRO	0	0	0	1	1	0	0	0	1	1	1	0	0	0	1	0	0	0	0	0	0	0	0	0	0	1	0	0	0	0	0	1	0	0	0	0	0	0	1	0	0	0	0	0	0	0	1	0
GAL01	GAL	0	0	0	1	1	0	0	0	1	0	1	0	0	0	1	0	0	0	0	0	0	0	0	1	0	1	0	0	0	1	0	0	0	0	0	1	0	0	0	0	0	0	0	0	0	0	1	0
GAL02	GAL	0	0	0	1	1	0	0	0	1	0	1	0	0	0	1	0	0	0	0	0	0	0	0	1	0	1	0	1	0	1	0	0	1	1	0	1	0	0	1	0	0	0	0	0	1	0	0	0
GAL03	GAL	0	0	0	0	0	0	0	0	1	0	1	0	0	0	1	0	0	0	0	0	0	0	0	1	0	1	0	1	0	1	0	1	0	1	0	1	0	0	0	0	1	1	0	0	1	0	1	0
GAL04	GAL	0	0	0	1	1	0	1	0	1	0	1	0	0	0	1	0	0	0	0	0	0	0	0	0	0	0	0	0	0	0	0	0	0	0	0	0	0	0	1	0	0	0	0	0	0	0	0	0
GAL05	GAL	0	0	0	1	1	0	1	0	1	0	1	0	0	1	1	0	0	0	0	0	0	0	0	1	0	1	0	0	0	0	0	0	0	0	0	0	0	0	1	0	0	1	0	0	1	0	0	0
GAL06	GAL	0	0	0	0	1	0	0	0	1	0	1	0	0	0	1	0	0	0	0	0	0	0	0	0	0	0	0	0	0	0	0	0	0	0	0	1	0	0	1	0	0	1	0	0	0	1	0	0
GAL07	GAL	0	0	0	1	1	0	0	0	1	0	1	1	0	0	1	0	0	0	0	0	0	0	1	0	0	1	0	0	0	1	0	1	0	1	0	1	0	0	1	0	0	1	0	0	1	0	0	0
GAL08	GAL	0	0	0	0	1	0	0	0	1	0	1	0	0	0	1	0	0	0	0	0	0	0	1	0	0	1	0	0	0	1	0	0	0	1	0	1	0	0	1	0	1	0	0	0	1	0	0	0
GAL09	GAL	0	0	0	0	0	0	1	0	1	0	1	0	0	0	1	0	0	0	0	0	0	0	1	0	0	1	0	0	0	0	0	0	1	0	1	1	1	0	1	1	0	0	0	0	0	0	1	0
GAL10	GAL	0	0	0	1	1	0	1	0	1	0	1	0	0	0	1	0	0	0	0	0	0	0	0	1	0	1	0	0	0	1	0	0	0	1	0	0	1	0	1	0	0	0	0	0	0	0	0	0
GAL11	GAL	0	0	0	0	1	0	1	0	1	0	1	0	0	0	1	0	0	0	0	0	0	0	0	0	0	0	0	0	0	1	0	0	1	1	0	0	1	0	1	0	1	0	1	0	1	0	0	0
GAL12	GAL	0	0	0	0	1	0	1	0	1	0	1	0	0	0	0	1	0	0	0	0	0	0	0	0	0	0	0	0	0	1	0	1	0	0	0	1	0	1	1	0	0	1	0	0	1	0	0	0
GAL13	GAL	0	1	0	0	0	0	1	0	1	0	1	0	0	0	1	0	0	0	0	0	0	0	0	1	0	0	-1	-1	-1	-1	-1	-1	-1	-1	-1	-1	-1	-1	-1	-1	-1	-1	-1	-1	-1	-1	-1	-1
GAL14	GAL	0	0	0	0	1	0	1	0	1	0	1	0	0	1	0	0	0	0	0	0	0	0	0	1	0	1	1	0	1	0	1	1	0	1	0	1	0	0	1	0	0	1	0	0	0	0	1	0
GAL15	GAL	0	1	0	0	1	0	1	0	1	0	1	0	0	0	0	0	0	0	0	0	0	0	0	0	0	0	1	0	1	0	1	1	0	1	0	1	1	0	1	0	1	0	1	0	0	0	1	0
GAL16	GAL	0	0	0	0	1	0	0	0	1	0	1	0	0	0	0	0	0	0	0	0	0	0	0	0	0	1	1	0	1	0	1	0	1	0	1	0	1	0	0	1	1	0	1	0	0	0	1	0
GAL17	GAL	0	1	0	1	1	0	1	0	1	0	1	0	0	0	0	0	0	0	0	0	0	0	0	0	0	0	1	0	1	0	1	0	1	0	1	0	1	0	0	0	0	0	0	0	0	0	1	0
GAL18	GAL	0	0	0	1	1	0	1	0	1	0	1	1	0	0	0	0	0	0	0	0	0	0	0	0	0	0	1	0	1	0	0	0	1	1	0	1	0	0	0	1	1	0	0	0	0	0	1	0
GAL19	GAL	0	0	0	0	1	1	0	1	0	0	0	0	0	0	0	0	0	0	0	0	0	0	0	0	0	0	1	1	0	1	0	1	1	0	0	0	1	0	1	0	0	0	0	0	0	0	1	0
GAL20	GAL	0	1	0	1	1	1	0	1	0	0	1	0	0	0	0	0	0	0	0	0	0	0	0	0	0	0	1	1	0	1	0	0	0	1	0	0	1	0	1	0	0	0	0	0	0	0	1	0
GAL21	GAL	0	1	0	0	0	1	0	0	1	0	1	1	0	1	0	0	0	0	1	0	1	0	0	0	0	0	0	1	0	1	0	1	0	1	0	1	0	0	1	0	1	1	0	0	1	0	0	0
GAL22	GAL	0	1	0	1	0	1	0	0	1	0	1	1	0	1	0	0	0	0	0	1	1	0	0	0	1	1	0	1	0	1	0	1	0	0	0	1	0	0	1	0	0	0	0	0	1	1	0	0
GAL23	GAL	0	0	0	0	1	0	0	0	1	0	1	0	0	1	0	0	0	0	0	0	0	0	0	0	1	1	0	1	0	1	0	1	0	1	0	0	1	0	1	0	1	1	0	0	0	1	0	0
GAL24	GAL	0	0	0	1	1	1	0	0	1	0	1	0	0	1	0	0	0	0	0	0	0	0	0	0	0	0	0	0	0	0	1	0	1	0	1	1	1	0	0	0	1	0	0	0	0	0	0	0
MAR01	MAR	0	0	0	0	1	0	1	0	1	0	1	0	0	0	0	1	0	0	0	0	0	0	0	1	0	1	0	0	1	0	0	1	0	0	1	0	1	1	1	0	0	0	1	1	0	0	1	0
MAR02	MAR	0	0	0	0	1	0	0	0	1	0	1	0	1	0	0	1	0	0	0	0	0	0	0	1	1	1	0	0	0	1	0	1	1	1	0	1	0	0	1	0	0	0	1	0	0	0	1	0
MAR03	MAR	0	0	0	0	0	0	1	0	1	0	1	0	0	0	0	1	0	0	0	0	0	0	0	1	1	0	0	0	1	0	0	1	0	0	0	0	0	0	0	1	0	0	1	0	0	0	0	0
MAR04	MAR	0	0	0	0	0	0	1	0	1	0	1	0	1	0	0	1	0	0	0	0	0	0	0	1	1	1	0	0	1	1	0	0	0	0	0	0	0	0	1	0	0	1	1	0	0	0	1	0
MAR05	MAR	0	0	0	0	0	0	0	0	1	0	1	0	0	0	0	1	0	0	0	0	0	0	0	1	0	1	0	0	1	0	0	1	0	0	1	1	1	0	1	0	1	0	1	0	0	0	1	0
MAR06	MAR	0	0	0	0	0	0	0	0	1	0	1	0	0	0	0	1	0	0	0	0	0	0	0	1	0	1	0	0	1	0	0	1	0	0	1	0	0	0	0	1	1	0	1	0	0	0	0	0
MAR07	MAR	0	0	0	0	0	0	1	0	1	0	1	0	0	0	1	0	0	0	0	0	0	0	0	1	0	1	0	0	0	1	0	1	1	0	0	1	0	0	0	0	0	1	1	0	1	0	0	1
MAR08	MAR	0	0	0	0	0	0	1	0	1	0	1	0	0	0	0	1	0	0	0	0	0	0	0	1	1	1	0	0	0	1	0	1	1	0	0	1	0	0	0	0	0	1	0	0	0	0	0	0
MAR09	MAR	0	0	0	0	0	0	0	0	1	0	1	0	0	0	1	0	0	0	0	0	0	0	0	1	0	1	0	0	0	1	0	1	0	0	1	0	0	0	1	0	0	0	0	1	0	0	0	1
MAR10	MAR	0	0	0	0	0	0	0	0	1	0	1	0	0	0	1	0	0	0	0	0	0	0	1	0	1	1	0	0	0	1	0	1	1	0	0	1	0	1	0	0	0	0	0	1	1	0	0	1
MAR11	MAR	0	0	0	0	0	0	0	0	1	0	1	0	0	0	1	0	0	0	0	0	0	0	0	1	0	1	0	0	0	1	0	1	0	1	0	0	0	0	0	0	0	0	0	0	0	0	0	0
MAR12	MAR	0	0	0	0	0	0	0	0	1	0	1	0	0	0	1	0	0	0	0	0	0	0	0	1	0	1	0	0	0	1	0	1	0	0	0	1	0	0	0	0	0	1	1	1	0	0	0	1
MAR13	MAR	0	0	0	0	0	0	1	0	1	0	1	0	0	0	0	0	0	0	0	0	0	0	1	0	1	1	0	0	0	1	0	0	1	0	1	1	0	0	0	1	0	1	0	1	1	0	0	1
MAR14	MAR	0	0	0	0	0	0	1	0	1	0	1	0	0	0	0	0	0	0	0	0	0	0	0	1	0	1	0	0	0	0	0	1	0	0	0	1	0	0	0	1	0	0	0	1	0	0	0	1
MAR15	MAR	0	0	0	0	0	0	1	0	1	0	1	0	0	0	0	0	0	0	0	0	0	0	1	0	1	1	0	0	0	1	0	1	1	0	0	1	0	0	0	0	0	0	0	1	0	0	0	1
MAR16	MAR	0	0	0	0	0	0	0	0	1	0	1	0	0	0	0	0	0	0	0	0	0	0	0	1	1	1	0	0	0	1	0	0	1	0	0	1	0	0	0	1	0	0	0	1	0	1	0	1
MAR17	MAR	0	0	0	0	0	0	0	0	1	0	1	0	0	0	0	0	0	0	0	0	0	0	0	1	1	1	0	0	0	1	0	0	0	0	0	0	0	0	0	0	0	0	0	0	0	0	0	0
MAR18	MAR	0	0	0	0	0	0	0	0	1	0	1	0	0	0	0	0	0	0	0	0	0	0	0	1	0	1	0	0	0	1	0	1	0	0	0	0	0	0	0	1	0	1	0	1	0	1	0	1
MAR19	MAR	0	0	0	0	0	0	1	0	1	0	1	0	0	0	1	0	0	0	0	0	0	0	1	0	1	1	0	0	0	1	0	1	1	0	0	0	0	0	1	0	0	0	0	1	0	0	0	0
MAR20	MAR	0	0	0	0	0	0	1	0	1	0	1	0	0	0	1	0	0	0	0	0	0	0	1	0	1	1	0	0	0	1	0	1	1	0	0	0	1	0	1	0	0	1	0	0	0	0	0	1
MAR21	MAR	0	0	0	0	0	0	1	0	1	0	1	0	0	0	1	0	0	0	0	0	0	0	1	0	1	1	0	1	0	0	0	1	1	0	0	0	0	1	0	0	1	0	1	0	0	0	0	1
MAR22	MAR	0	0	0	0	0	0	0	0	1	0	1	0	0	0	1	0	0	0	0	0	0	0	1	0	1	1	0	0	0	1	0	1	1	0	0	0	0	0	0	0	0	0	1	0	1	0	1	0
MAR23	MAR	0	0	0	0	0	0	0	0	1	0	1	0	0	0	1	0	0	0	0	0	0	0	1	0	0	1	0	0	0	1	0	1	0	0	0	0	1	0	0	0	0	0	1	0	0	0	1	0
MAR24	MAR	0	0	0	0	0	0	0	0	1	0	1	0	0	0	1	0	0	0	0	0	0	0	1	0	1	1	0	0	0	1	0	1	1	1	0	1	0	0	1	0	0	0	0	0	0	0	1	0
PLU01	PLU	0	0	0	0	0	0	0	0	1	0	1	0	0	0	0	1	0	0	0	0	0	0	0	1	0	1	1	0	0	1	1	1	0	1	0	1	1	0	0	0	0	0	1	0	1	1	1	1
PLU02	PLU	0	0	0	0	0	0	0	0	1	0	1	0	0	0	0	1	0	0	0	0	0	0	0	1	0	1	1	1	0	0	0	0	0	0	0	0	0	0	0	0	0	0	0	1	0	0	0	1
PLU03	PLU	0	0	0	0	0	0	0	0	1	0	1	0	0	0	0	1	1	0	0	0	0	0	1	1	1	1	1	1	0	1	0	0	1	0	0	0	0	0	0	1	0	0	0	1	0	0	0	1
PLU04	PLU	0	0	0	0	0	0	0	0	1	0	1	0	0	0	1	1	0	0	0	0	0	0	0	1	0	1	1	0	0	1	0	0	1	0	0	0	0	0	0	0	0	0	0	1	0	0	0	0
PLU05	PLU	0	0	0	0	0	0	0	0	1	0	1	0	0	0	0	1	0	0	0	0	0	0	0	1	1	1	1	0	0	0	0	0	1	0	0	0	0	0	0	0	0	0	1	0	0	0	0	0
PLU06	PLU	0	0	0	0	0	0	0	0	1	0	1	0	0	0	0	1	0	0	0	0	0	0	0	1	1	1	1	0	0	0	0	0	0	0	0	0	0	1	0	0	0	0	1	0	0	0	0	1
PLU07	PLU	0	0	0	0	0	0	0	0	1	0	1	0	0	0	1	0	0	0	0	0	0	0	1	0	1	0	0	0	0	0	0	0	1	1	0	0	0	0	0	1	0	0	0	0	0	0	0	1
PLU08	PLU	0	1	1	0	1	0	0	0	1	0	1	0	0	0	1	0	0	0	0	0	0	0	0	0	0	0	0	0	0	0	0	0	1	0	0	0	0	0	0	0	0	0	0	0	0	0	0	1
PLU09	PLU	0	1	0	0	1	0	1	0	1	0	1	0	0	0	1	0	0	0	0	0	0	0	0	0	0	0	1	1	0	1	0	0	1	0	0	1	0	0	0	0	0	1	1	1	0	0	0	0
PLU10	PLU	1	1	1	0	1	0	1	0	1	0	0	0	0	0	1	0	0	0	0	0	0	0	0	0	0	0	0	0	0	0	0	0	0	1	0	0	0	0	1	0	0	1	0	0	0	0	0	1
PLU11	PLU	1	1	1	1	0	0	1	0	1	0	0	0	0	0	1	0	0	0	0	0	0	0	0	0	0	0	1	1	0	1	0	0	0	0	0	0	0	0	1	0	0	1	0	0	0	0	0	1
PLU12	PLU	1	0	1	0	1	0	1	0	1	0	0	0	0	0	1	0	0	0	0	0	0	0	0	0	0	0	1	0	0	0	1	0	0	1	0	1	0	0	0	0	0	1	1	1	0	0	0	0
PLU13	PLU	0	0	0	0	1	1	0	0	1	1	1	0	0	0	1	0	0	0	0	0	0	0	0	0	0	0	0	1	0	1	0	0	1	0	0	1	0	0	1	0	0	1	0	0	0	0	1	1
PLU14	PLU	0	0	0	0	1	0	0	0	1	0	1	0	0	0	1	0	0	0	0	0	0	0	0	0	0	1	0	1	0	1	0	1	1	0	0	0	0	0	0	1	0	1	0	0	0	0	0	0
PLU15	PLU	0	0	0	1	1	1	0	0	1	0	0	0	0	1	1	0	0	0	0	0	0	0	0	0	0	0	1	0	0	1	0	1	1	0	0	1	0	0	0	1	0	1	0	0	0	0	0	0
PLU16	PLU	0	0	0	0	0	1	0	0	1	1	1	0	0	1	1	0	0	0	0	0	0	0	0	0	0	1	1	1	0	0	0	0	1	1	0	0	0	0	1	0	0	0	0	0	0	0	0	1
PLU17	PLU	0	0	0	0	0	0	0	0	1	0	0	0	0	0	1	0	0	0	0	0	0	0	0	0	0	0	1	1	0	0	0	0	1	1	0	0	0	0	1	0	0	0	0	1	0	0	0	0
PLU18	PLU	0	0	0	1	0	1	0	0	1	1	1	0	0	0	1	0	0	0	0	0	0	0	0	0	0	0	1	1	0	0	0	1	1	0	0	1	0	0	1	0	0	1	0	0	0	0	0	1
PLU19	PLU	0	0	0	0	0	0	0	0	1	0	1	0	0	0	1	0	0	0	0	0	0	0	0	1	1	1	1	1	0	1	0	1	1	0	1	1	0	0	0	0	0	1	0	0	0	0	0	0
PLU20	PLU	0	0	0	0	0	0	0	0	1	0	1	0	0	0	1	0	0	0	0	0	0	0	1	1	1	1	1	1	1	1	0	1	1	1	0	1	0	0	0	0	0	0	0	0	0	0	0	0
PLU21	PLU	0	0	0	1	1	0	0	0	1	0	1	0	0	0	1	0	0	0	0	0	0	0	0	0	0	1	1	1	0	1	0	1	1	1	0	1	0	0	1	0	0	1	1	0	0	0	0	0
PLU22	PLU	0	0	0	1	0	0	0	0	1	0	1	0	0	0	1	0	0	0	0	0	0	0	0	0	0	0	0	0	0	0	0	1	1	1	0	0	0	0	1	0	0	1	0	0	0	0	0	0
PLU23	PLU	0	0	0	1	0	0	1	0	1	0	1	0	0	0	1	0	0	0	0	0	0	0	0	0	0	1	0	0	1	1	0	1	1	0	0	1	0	0	1	0	0	0	0	0	0	0	0	0
PLU24	PLU	0	0	0	1	1	0	0	0	1	0	1	0	0	0	1	0	0	0	0	0	0	0	0	0	0	0	1	1	1	1	0	1	1	0	0	0	0	0	0	0	0	1	0	1	0	0	0	0
SAC01	SAC	0	0	0	0	0	0	0	0	1	0	1	0	0	0	0	1	0	0	0	0	0	0	0	1	1	1	0	0	0	0	0	0	0	1	0	1	0	0	0	0	0	1	0	0	0	0	1	0
SAC02	SAC	0	0	0	0	0	0	0	0	1	0	1	0	0	1	1	0	0	0	0	0	0	0	1	0	1	1	0	0	0	1	0	0	0	1	0	1	0	0	0	0	0	1	0	0	1	0	1	0
SAC03	SAC	0	0	0	0	0	0	1	0	1	0	1	0	0	0	1	0	0	0	0	0	0	0	0	1	1	1	0	0	0	1	0	0	0	1	0	0	0	0	0	0	0	0	1	0	1	0	0	0
SAC04	SAC	0	0	0	0	0	0	0	0	1	0	1	0	0	0	1	0	0	0	0	0	0	0	1	1	1	1	0	0	0	0	0	0	0	0	0	0	0	0	0	0	0	0	0	0	0	0	0	1
SAC05	SAC	0	0	0	0	0	0	0	0	1	0	1	0	0	1	0	1	1	0	0	0	0	0	1	0	1	0	0	0	0	0	0	0	0	0	0	0	0	0	0	0	0	0	1	0	0	1	0	0
SAC06	SAC	0	0	0	0	0	0	0	0	1	0	1	0	0	0	1	0	0	0	0	0	0	0	1	0	1	0	0	0	0	0	0	0	0	0	0	0	0	0	0	0	1	1	0	0	1	0	0	0
SAC07	SAC	0	0	0	0	0	0	1	0	1	0	1	1	0	0	1	0	0	0	0	0	0	0	1	1	1	1	0	1	0	0	0	1	0	0	0	0	0	0	0	0	0	0	1	0	1	0	1	1
SAC08	SAC	0	0	0	0	0	0	1	0	1	0	1	0	0	1	1	0	0	0	0	0	0	0	1	1	1	1	0	1	0	0	1	0	0	0	0	0	0	0	1	0	0	1	0	0	1	1	1	1
SAC09	SAC	0	0	0	0	0	0	0	0	1	0	1	0	0	0	1	0	0	0	0	0	0	0	0	1	0	1	0	1	1	1	0	1	1	1	0	1	1	0	1	0	1	1	1	0	1	1	1	1
SAC10	SAC	0	0	0	0	0	0	0	0	1	0	1	0	0	1	1	0	0	0	0	0	0	0	1	1	1	0	0	0	0	0	0	0	0	0	0	0	0	0	0	1	0	0	0	0	0	0	0	1
SAC11	SAC	0	0	0	0	0	0	0	0	1	0	1	0	1	0	1	0	0	0	0	0	0	0	1	1	1	0	0	0	0	0	0	1	0	0	0	0	0	0	0	0	0	0	1	0	1	0	1	1
SAC12	SAC	0	0	0	0	0	0	0	0	1	0	1	0	0	1	1	0	0	0	0	0	0	0	1	1	1	0	0	0	0	0	0	1	0	0	0	0	0	0	0	1	0	0	0	1	1	0	0	1
SAC13	SAC	0	0	0	0	0	0	0	0	1	0	1	0	0	0	1	0	0	0	0	0	0	0	0	1	1	1	0	0	0	0	0	0	1	0	1	0	1	0	0	0	0	0	0	1	0	0	0	1
SAC14	SAC	0	0	0	0	0	0	0	0	1	0	1	1	0	0	1	0	0	0	0	0	0	0	0	1	1	1	0	0	0	0	0	0	1	0	1	0	1	0	0	0	1	0	0	0	0	0	0	0
SAC15	SAC	0	0	0	0	0	0	1	0	1	0	1	0	0	0	1	0	0	0	0	0	0	0	1	0	1	1	0	0	0	0	0	1	0	0	1	0	0	1	0	0	0	0	0	0	0	0	0	0
SAC16	SAC	0	0	0	0	0	0	0	0	1	0	1	0	0	0	1	0	0	0	0	0	0	0	1	1	1	1	0	0	0	0	1	0	1	0	0	1	0	1	0	0	0	0	0	0	0	0	1	0
SAC17	SAC	0	0	0	0	0	0	0	0	1	0	1	0	0	1	0	1	1	0	0	0	0	0	1	1	1	1	0	0	0	0	0	0	1	0	0	1	0	1	0	0	0	0	0	1	0	0	1	0
SAC18	SAC	0	0	0	0	0	0	0	0	1	0	1	0	0	0	0	1	0	0	0	0	0	0	0	1	1	1	0	0	0	0	0	1	0	0	0	0	1	0	0	0	1	0	0	0	0	0	0	0
SAC19	SAC	0	0	0	0	0	0	0	1	0	0	0	0	0	0	0	1	0	0	0	0	0	0	0	1	1	0	0	0	0	0	0	1	0	1	0	0	1	0	0	0	0	0	1	0	0	0	1	0
SAC20	SAC	0	0	0	0	0	0	0	1	0	0	0	0	0	0	0	1	0	0	0	0	0	0	0	0	1	0	0	0	0	1	0	1	0	1	0	0	1	0	0	0	1	0	1	0	0	0	1	0
SAC21	SAC	0	0	0	0	0	0	0	0	1	0	1	0	0	0	0	0	0	0	0	0	0	0	1	0	1	0	0	0	0	0	0	1	0	1	0	0	1	0	0	0	0	0	0	0	0	0	0	0
SAC22	SAC	0	0	0	0	0	0	0	0	1	0	1	0	0	0	0	1	0	0	0	0	0	0	1	1	1	1	0	0	0	1	0	1	0	1	0	0	1	0	0	0	0	0	1	0	0	1	0	0
SAC23	SAC	0	0	0	0	0	0	1	0	1	0	1	0	0	0	0	1	0	0	0	0	0	0	0	1	1	1	0	0	1	1	0	1	0	1	0	0	1	0	0	0	1	0	1	0	0	1	1	0
SAC24	SAC	0	0	0	0	0	0	0	0	1	0	1	0	0	0	0	1	0	0	0	0	0	0	0	1	1	1	0	1	0	0	1	0	1	0	1	0	1	0	0	0	0	1	0	0	0	0	0	0
SAM01	SAM	0	0	0	0	1	0	0	0	1	0	1	0	0	0	1	0	0	0	0	0	0	0	0	1	0	1	0	0	0	1	0	0	0	0	0	1	0	0	0	0	0	0	0	0	0	0	0	0
SAM02	SAM	0	0	0	0	0	0	0	0	1	0	1	0	0	1	1	0	0	0	0	0	0	0	0	1	0	1	0	1	0	1	0	0	0	1	0	1	0	0	1	0	0	0	0	0	0	0	0	0
SAM03	SAM	0	0	0	0	0	0	0	0	1	0	1	0	0	0	1	0	0	0	0	0	0	0	0	1	0	1	0	1	0	1	0	1	0	1	0	1	1	0	1	1	0	1	1	0	1	1	0	0
SAM04	SAM	0	0	0	0	0	0	1	0	1	0	1	0	0	0	1	0	0	0	0	0	0	0	1	0	1	0	0	0	0	0	0	0	0	0	0	0	0	1	0	0	0	0	0	0	0	0	0	0
SAM05	SAM	0	0	0	0	0	0	0	0	1	0	1	0	0	1	1	0	0	0	0	0	0	0	1	0	1	0	0	0	0	0	0	0	0	0	0	0	0	0	0	0	0	1	0	0	1	0	0	0
SAM06	SAM	0	0	0	0	0	0	0	0	1	0	1	0	0	0	1	0	0	0	0	0	0	0	1	0	0	1	0	0	0	0	0	0	0	0	0	0	1	0	0	1	0	1	0	0	0	1	0	0
SAM07	SAM	0	0	0	1	1	0	1	0	1	0	1	1	0	0	1	0	0	0	0	0	0	0	1	0	1	0	0	0	0	1	0	1	0	1	0	1	0	0	1	0	0	1	0	0	1	0	0	0
SAM08	SAM	0	0	0	0	0	0	0	0	1	0	1	0	0	0	1	0	0	0	0	0	0	0	1	0	0	1	0	1	0	1	0	0	1	1	0	0	1	0	0	0	0	1	0	0	0	1	0	0
SAM09	SAM	0	0	0	0	0	0	0	0	1	0	1	0	0	0	1	0	0	0	0	0	0	0	1	0	0	1	0	0	1	1	0	0	1	0	1	0	0	1	1	0	0	1	1	0	0	0	1	0
SAM10	SAM	0	0	0	0	0	0	0	0	1	1	1	0	0	0	1	0	0	0	0	0	0	0	0	1	0	1	0	0	0	0	0	1	0	1	0	0	1	0	0	0	0	0	1	0	1	0	1	0
SAM11	SAM	0	0	0	0	0	0	0	0	1	1	1	0	1	0	1	0	0	0	0	0	0	0	1	0	1	0	0	0	0	1	0	1	0	0	0	0	1	0	0	1	0	0	1	0	1	0	0	1
SAM12	SAM	0	0	0	0	0	0	0	0	1	0	1	0	0	0	1	0	0	0	0	0	0	0	1	0	1	0	0	0	0	0	0	0	0	0	0	0	0	1	1	0	0	1	0	0	0	1	0	0
SAM13	SAM	0	0	0	0	0	0	0	0	1	0	1	1	0	0	1	0	0	0	0	0	0	0	0	1	1	0	0	1	0	0	0	1	0	0	1	0	1	0	0	0	0	0	1	0	0	0	1	1
SAM14	SAM	0	0	0	0	0	0	0	0	1	0	1	0	0	0	1	0	0	0	0	0	0	0	0	1	0	1	0	0	0	0	1	1	0	0	1	1	1	0	0	0	0	0	1	0	0	1	0	0
SAM15	SAM	0	0	0	0	1	0	1	0	1	0	1	0	0	0	1	0	0	0	0	0	0	0	1	0	0	1	0	0	0	0	1	0	1	0	1	1	1	0	0	1	0	0	1	0	0	0	1	0
SAM16	SAM	0	0	0	0	1	0	0	0	1	0	1	0	0	0	1	0	1	0	0	0	0	0	1	0	0	1	0	0	0	0	1	0	1	0	1	0	1	0	0	0	0	0	1	0	0	0	1	1
SAM17	SAM	0	0	0	0	0	0	0	0	1	0	1	0	0	0	1	0	1	0	0	0	0	0	1	0	1	1	0	0	0	0	1	0	1	0	1	0	0	1	1	0	0	0	1	1	0	0	0	0
SAM18	SAM	0	0	0	0	1	0	0	0	1	0	1	0	0	0	1	0	1	0	0	0	0	0	0	1	0	1	0	0	0	0	0	0	1	0	0	0	0	1	0	0	1	0	0	0	0	0	1	0
SAM19	SAM	0	0	0	0	0	0	0	1	0	0	1	0	0	0	0	1	0	0	0	0	0	0	0	1	1	0	0	0	0	1	0	0	0	0	0	0	1	0	0	0	0	0	0	0	0	0	0	0
SAM20	SAM	0	0	0	0	0	0	0	1	0	0	1	0	0	0	0	1	0	0	0	0	0	0	0	0	1	0	0	0	0	0	0	1	0	1	0	1	0	0	0	0	0	0	0	1	0	1	0	0
SAM21	SAM	0	0	0	0	0	0	0	0	1	0	1	0	0	0	0	0	0	0	0	0	0	0	1	0	1	0	0	0	0	0	0	1	0	1	0	0	1	0	0	0	0	0	0	0	0	0	0	1
SAM22	SAM	0	0	0	0	0	0	0	0	1	0	1	0	0	0	0	1	0	0	0	0	0	0	1	1	1	1	0	0	0	1	0	0	0	0	0	0	1	0	0	0	0	0	0	0	0	0	0	0
SAM23	SAM	0	0	0	0	0	0	0	0	1	0	1	0	0	0	0	1	0	0	0	0	0	0	1	1	1	1	0	0	0	0	0	1	0	1	0	0	1	0	0	0	0	1	0	0	0	0	0	0
SAM24	SAM	0	0	0	0	0	0	0	0	1	0	1	0	0	0	0	1	0	0	0	0	0	0	0	1	1	1	0	0	0	0	0	1	0	0	1	1	0	0	0	0	0	0	0	0	0	0	0	1
DRO01	DRO	0	0	0	0	1	1	0	0	1	0	1	0	0	0	1	0	0	0	0	0	0	0	0	1	0	1	0	1	0	1	0	0	0	1	0	1	0	0	0	0	0	0	0	0	0	1	0	0
DRO02	DRO	0	0	0	0	0	0	0	0	1	0	1	0	0	0	1	0	0	0	0	0	0	0	1	0	0	1	0	1	0	1	0	0	0	1	1	1	0	0	0	0	0	1	0	1	0	1	0	0
DRO03	DRO	0	0	0	0	0	0	0	0	1	0	1	0	0	0	1	0	0	0	0	0	0	0	1	1	0	1	0	1	0	1	0	1	0	1	0	1	0	0	0	1	0	1	0	1	1	1	0	0
DRO04	DRO	0	0	0	0	0	0	1	0	1	0	1	0	0	0	1	0	0	0	0	0	0	0	1	0	1	0	0	0	0	0	0	0	0	0	0	0	0	0	0	0	0	0	0	0	0	1	0	0
DRO05	DRO	0	0	0	0	0	0	1	0	1	0	1	0	0	0	0	1	0	0	0	0	0	0	0	1	0	0	0	0	0	0	0	0	0	0	0	0	0	0	0	0	0	1	0	1	0	1	0	0
DRO06	DRO	0	0	0	0	1	0	1	0	1	0	1	0	0	0	1	0	0	0	0	0	0	0	1	0	0	1	0	0	0	0	0	0	0	0	0	1	0	0	0	0	0	1	0	1	0	0	0	0
DRO07	DRO	0	0	0	0	0	0	1	0	1	0	1	1	0	0	1	0	1	0	0	0	0	0	1	0	1	0	0	0	0	1	0	0	0	1	0	1	0	0	0	0	0	1	0	1	1	0	0	0
DRO08	DRO	0	0	0	0	1	0	0	0	1	1	1	1	0	0	1	0	0	0	0	0	0	0	1	0	1	0	0	1	0	1	0	0	1	1	1	1	0	0	0	0	0	1	0	0	1	0	0	0
DRO09	DRO	0	0	0	0	0	0	1	0	1	0	1	0	0	0	0	1	0	0	0	0	0	0	1	0	1	0	0	1	0	0	0	0	0	0	1	0	1	0	0	0	0	1	0	0	0	1	0	0
DRO10	DRO	0	0	0	0	0	0	1	0	1	0	1	0	0	0	1	0	0	0	0	0	0	0	1	0	1	0	0	1	0	1	0	0	0	1	0	0	0	0	0	0	0	0	1	0	1	0	0	0
DRO11	DRO	0	0	0	0	1	0	1	0	1	0	1	0	0	0	1	0	0	0	0	0	0	0	1	0	1	0	0	1	0	1	0	0	0	1	0	0	1	0	0	0	0	1	0	1	1	0	0	0
DRO12	DRO	0	0	0	1	1	0	1	0	1	0	1	0	0	0	0	1	0	0	0	0	0	0	1	0	1	0	0	1	0	1	0	0	0	0	0	1	0	1	0	0	0	1	0	0	1	0	0	0
DRO13	DRO	0	0	0	0	1	0	1	0	1	0	1	0	0	0	1	0	0	0	0	0	0	0	0	1	0	1	0	1	0	0	1	0	0	0	0	0	1	0	0	0	1	0	0	1	0	0	1	1
DRO14	DRO	0	0	0	0	1	0	1	0	1	0	1	0	0	0	1	0	0	0	0	0	0	0	0	0	0	0	0	1	0	1	1	0	0	1	0	1	0	0	0	0	0	1	0	1	0	0	0	0
DRO15	DRO	0	0	0	0	1	0	1	0	1	0	1	0	0	0	0	0	0	0	0	0	0	0	0	0	0	0	0	1	0	1	1	1	0	1	0	1	1	0	0	0	0	1	0	0	0	0	0	0
DRO16	DRO	0	0	1	0	1	1	0	0	1	0	1	1	0	0	0	0	0	0	0	0	0	0	1	0	0	0	0	1	0	0	1	0	0	0	1	0	1	0	0	0	0	0	0	0	0	0	0	0
DRO17	DRO	0	0	0	0	1	0	0	0	1	0	1	1	0	0	0	0	0	0	0	0	0	0	1	0	0	1	0	1	0	0	1	0	0	0	1	0	1	0	0	0	0	0	0	0	0	0	0	0
DRO18	DRO	0	0	0	0	0	0	1	0	1	0	1	0	0	0	1	0	0	0	0	0	0	0	0	1	0	1	0	0	0	0	1	0	1	0	1	0	0	1	0	0	0	0	0	0	0	0	0	0
DRO19	DRO	0	0	0	0	1	1	0	1	0	0	1	0	0	0	0	1	0	0	0	0	0	0	0	0	0	1	0	1	0	0	0	1	0	1	0	0	1	0	0	0	0	0	1	0	0	0	0	1
DRO20	DRO	0	0	1	0	1	1	0	0	1	0	1	0	0	0	0	0	0	0	0	0	0	0	0	0	0	1	0	1	0	1	0	0	0	1	0	0	1	0	0	0	0	0	1	0	0	0	0	0
DRO21	DRO	0	0	0	0	1	0	0	1	1	0	1	0	0	0	0	0	0	0	0	0	0	0	0	1	0	1	0	1	0	0	0	0	1	1	0	0	1	0	0	0	0	1	0	0	0	0	0	0
DRO22	DRO	0	0	0	0	1	0	0	0	1	0	1	0	0	0	0	0	0	0	0	0	0	0	0	1	1	1	0	1	0	1	0	1	0	1	0	0	1	0	0	0	0	1	0	0	1	0	0	0
DRO23	DRO	0	0	0	0	1	0	1	0	1	0	1	0	0	0	0	1	0	0	0	0	0	0	0	1	0	1	0	1	0	1	0	1	0	1	0	0	1	0	0	0	0	1	0	0	0	0	0	0
DRO24	DRO	0	0	0	0	1	1	0	0	1	0	1	0	0	0	1	0	0	1	0	0	0	0	0	1	0	1	0	1	0	0	1	0	1	0	1	0	1	0	0	0	0	0	1	0	1	0	0	0
PRA01	PRA	0	0	0	0	0	1	0	0	1	0	1	0	0	0	1	0	0	0	0	0	0	0	0	1	0	1	0	1	0	1	0	0	0	1	0	1	0	0	0	0	0	0	0	1	0	1	0	0
PRA02	PRA	0	0	0	0	0	1	0	0	1	0	1	0	0	0	1	0	0	0	0	0	0	0	1	0	0	1	0	1	0	1	0	0	0	0	1	1	1	0	0	0	0	0	0	1	0	1	0	0
PRA03	PRA	0	0	0	0	0	0	0	0	1	0	1	0	0	0	1	0	0	0	0	0	0	0	1	1	0	1	0	1	0	1	0	1	0	0	0	1	0	0	0	1	0	1	0	1	1	1	0	0
PRA04	PRA	0	0	0	0	1	0	1	0	1	0	1	0	0	0	1	0	0	0	0	0	0	0	1	0	0	1	0	0	0	0	0	0	0	0	0	0	0	0	0	0	0	0	0	1	1	0	0	0
PRA05	PRA	0	0	0	0	0	0	1	0	1	0	1	0	0	0	1	0	0	0	0	0	0	0	1	0	0	0	0	0	0	0	0	0	0	0	0	0	0	0	0	0	0	1	1	1	0	1	1	0
PRA06	PRA	0	0	0	0	1	0	1	0	1	0	1	0	0	0	1	0	0	0	0	0	0	0	1	0	0	1	0	0	0	0	0	0	0	0	0	1	0	0	0	0	0	1	0	1	1	0	0	0
PRA07	PRA	0	0	0	0	1	0	0	0	1	0	1	1	0	0	1	0	0	0	0	0	0	0	1	0	1	0	0	0	0	1	0	0	0	1	0	1	0	0	0	0	0	1	0	1	1	0	0	0
PRA08	PRA	0	0	0	0	1	0	0	0	1	0	1	0	0	0	1	0	0	0	0	0	0	0	1	0	1	0	0	1	0	1	0	0	1	1	1	1	0	0	0	0	0	1	0	1	0	1	0	0
PRA09	PRA	0	0	0	0	0	0	0	0	1	0	1	1	0	0	1	0	0	0	0	0	0	0	1	0	1	0	0	1	0	1	0	0	1	0	0	0	1	0	0	0	0	1	0	0	0	1	0	0
PRA10	PRA	0	0	0	0	0	0	0	0	1	0	1	0	0	0	1	0	0	0	0	0	0	0	1	0	1	0	0	0	0	1	0	0	0	1	0	0	1	0	0	0	0	1	1	1	0	0	0	0
PRA11	PRA	0	0	0	0	1	0	1	0	1	0	1	0	0	0	1	0	0	0	0	0	0	0	1	0	1	0	0	0	0	1	0	0	0	1	0	0	1	0	0	0	0	1	0	1	1	0	0	0
PRA12	PRA	0	0	0	0	1	0	1	0	1	0	1	0	0	1	1	0	0	0	0	0	0	0	1	0	0	1	0	0	0	1	0	0	0	0	0	1	0	1	0	1	0	1	0	1	0	0	0	0
PRA13	PRA	0	0	0	0	1	0	1	0	1	0	1	0	0	0	1	0	0	0	0	0	0	0	0	1	0	1	0	0	0	0	1	0	0	0	0	0	1	0	0	0	0	0	1	0	1	0	0	0
PRA14	PRA	0	0	0	0	1	0	1	0	1	0	1	0	0	1	1	0	0	0	0	0	0	0	0	1	0	1	0	1	0	0	1	0	0	0	1	0	1	0	0	0	0	0	1	0	1	0	1	0
PRA15	PRA	0	0	0	0	1	0	0	0	1	0	1	0	0	0	1	0	1	0	0	0	0	0	0	1	0	1	0	0	0	1	0	1	0	0	1	0	0	1	0	0	0	0	1	0	1	0	0	0
PRA16	PRA	0	0	0	0	1	1	0	0	1	0	1	0	0	0	1	0	0	0	0	0	0	0	1	0	0	1	0	0	0	0	1	0	0	0	0	0	1	1	0	0	0	0	0	0	1	1	0	0
PRA17	PRA	0	0	0	0	1	0	0	0	1	0	1	0	0	0	1	0	0	0	0	0	0	0	1	0	0	1	0	0	0	0	1	0	0	0	1	0	1	1	0	0	0	0	0	0	1	1	1	0
PRA18	PRA	0	0	0	0	0	0	1	0	1	0	1	0	0	0	1	0	0	0	0	0	0	0	0	1	0	1	0	0	0	0	1	0	1	0	0	0	0	1	0	1	0	1	0	0	1	0	0	0
PRA19	PRA	0	0	0	0	0	1	0	1	0	0	1	0	0	0	0	1	0	0	0	0	0	0	0	0	0	1	0	1	0	0	0	1	0	0	0	0	1	0	0	0	1	0	1	0	0	1	0	0
PRA20	PRA	0	0	0	0	0	0	0	0	1	0	1	0	0	0	0	1	0	0	0	0	0	0	0	0	1	0	0	0	0	1	0	1	0	1	0	0	1	0	0	0	0	0	1	0	1	0	0	0
PRA21	PRA	0	0	0	0	1	0	0	1	1	0	1	0	0	0	0	0	0	0	0	0	0	0	1	0	0	1	0	1	0	1	0	1	0	1	0	0	1	0	0	0	0	0	0	0	1	0	0	0
PRA22	PRA	0	0	0	0	0	0	0	0	1	0	1	0	0	1	0	1	0	1	0	0	0	0	1	1	1	1	0	0	0	0	1	0	0	1	0	0	1	0	0	0	0	1	0	0	1	0	0	0
PRA23	PRA	0	0	0	0	1	0	1	0	1	0	1	0	0	1	0	1	0	0	0	0	0	0	0	1	0	1	0	0	0	1	0	0	0	1	0	0	1	0	0	0	0	1	0	0	1	1	0	0
PRA24	PRA	0	0	0	0	1	0	0	0	1	0	1	0	0	0	1	0	0	0	0	0	0	0	0	1	0	1	0	1	0	0	1	0	0	0	1	0	1	0	0	0	0	0	0	0	1	0	0	0
ROS01	ROS	0	0	0	0	0	0	0	0	1	0	1	0	0	0	1	0	0	0	0	0	0	0	1	1	1	1	0	0	0	0	0	0	0	0	0	1	0	0	0	0	0	0	0	1	0	0	0	0
ROS02	ROS	0	0	0	0	0	0	0	0	1	0	1	0	0	0	1	0	0	0	0	0	0	0	1	1	1	1	0	0	0	0	0	0	0	1	1	1	0	0	0	0	0	1	0	1	0	1	1	0
ROS03	ROS	0	0	0	0	0	0	0	0	1	0	1	0	0	0	0	1	0	0	0	0	0	0	1	1	1	0	0	0	0	1	0	0	0	0	0	1	0	0	1	0	0	0	0	1	1	1	1	0
ROS04	ROS	0	0	0	0	0	0	1	0	1	0	1	0	0	0	1	0	0	0	0	0	0	0	1	0	1	0	0	0	0	0	0	0	0	0	0	0	0	0	0	0	0	0	0	1	0	0	0	0
ROS05	ROS	0	0	0	0	0	0	0	0	1	0	1	0	0	0	0	1	0	0	0	0	0	0	1	0	1	0	0	0	0	0	0	0	0	0	0	0	0	0	0	0	0	0	1	0	0	1	0	0
ROS06	ROS	0	0	0	0	0	0	0	0	1	0	1	0	0	0	1	0	0	0	0	0	0	0	1	0	1	0	0	0	0	0	0	0	0	0	0	0	0	0	0	0	0	1	0	0	0	1	1	0
ROS07	ROS	0	0	0	0	0	0	0	0	1	0	1	0	0	0	1	0	0	0	0	0	0	0	1	1	1	1	0	0	0	0	0	0	0	1	0	1	0	0	0	0	0	1	0	1	1	0	0	0
ROS08	ROS	0	0	0	0	0	0	0	0	1	0	1	0	0	0	1	0	0	0	0	0	0	0	1	1	1	1	0	0	0	0	0	0	0	0	0	1	0	0	1	0	0	0	1	0	0	1	1	1
ROS09	ROS	0	0	0	0	0	0	0	0	1	0	1	0	0	0	0	1	0	0	0	0	0	0	1	1	1	1	0	0	0	0	0	0	0	0	1	0	1	0	1	0	0	1	0	0	1	1	1	0
ROS10	ROS	0	0	0	0	0	0	0	0	1	0	1	0	1	0	1	0	0	0	0	0	0	0	1	1	1	0	0	0	0	0	0	0	0	0	0	0	0	0	0	0	0	0	1	1	0	1	0	0
ROS11	ROS	0	0	0	0	0	0	0	0	1	0	1	0	1	0	1	0	0	0	0	0	0	0	1	1	1	0	0	0	0	0	0	1	0	0	0	0	1	0	0	1	0	0	1	1	0	1	0	0
ROS12	ROS	0	0	0	0	0	0	0	0	1	0	1	0	0	0	0	1	0	0	0	0	0	0	1	1	1	0	0	0	0	0	0	0	0	0	0	1	0	0	0	0	0	0	0	1	0	1	0	0
ROS13	ROS	0	0	0	0	0	0	0	0	1	0	1	1	0	0	1	0	0	0	0	0	0	0	0	1	1	1	0	0	0	0	1	0	1	0	0	0	0	1	0	0	0	0	0	1	0	1	0	0
ROS14	ROS	0	0	0	0	0	0	0	0	1	0	1	0	0	0	1	0	0	0	0	0	0	0	0	1	0	1	0	0	0	0	0	0	0	0	0	0	0	1	0	0	0	0	0	1	0	0	0	0
ROS15	ROS	0	0	0	0	0	0	1	0	1	0	1	0	0	0	1	0	0	0	0	0	0	0	1	0	0	1	0	0	0	0	1	1	0	0	1	0	0	1	0	0	0	0	1	0	0	0	0	0
ROS16	ROS	0	0	0	0	0	1	0	0	1	0	1	0	0	0	1	0	0	0	0	0	0	0	1	1	1	1	0	0	0	0	1	0	0	0	1	0	1	0	0	0	0	0	0	0	1	1	1	1
ROS17	ROS	0	0	0	0	0	0	0	0	1	0	1	0	0	0	1	0	0	0	0	0	0	0	1	1	1	1	0	0	0	0	0	0	0	0	1	0	0	1	0	0	0	0	0	0	0	1	0	0
ROS18	ROS	0	0	0	0	0	0	1	0	1	0	1	0	0	1	1	0	0	0	0	0	0	1	1	1	1	1	0	0	0	0	0	0	0	0	0	0	0	1	0	0	0	0	1	0	1	0	0	1
ROS19	ROS	0	0	0	0	0	0	0	0	1	0	1	0	0	0	0	1	0	0	0	0	0	0	0	0	1	0	0	0	0	1	0	1	0	0	0	0	1	0	0	0	0	0	1	0	1	0	0	1
ROS20	ROS	0	0	0	0	0	1	0	0	1	0	1	0	0	0	0	1	0	0	0	0	0	0	0	0	1	0	0	0	0	1	0	0	0	1	1	0	1	0	0	0	0	0	1	0	1	0	0	0
ROS21	ROS	0	0	0	0	0	0	0	0	1	0	1	0	0	0	0	0	0	0	0	0	0	0	1	0	0	1	0	1	0	1	0	0	0	0	0	0	1	0	0	0	0	0	1	0	0	0	0	1
ROS22	ROS	0	0	0	0	0	0	0	0	1	0	1	0	0	0	0	1	0	0	0	0	0	0	1	1	1	1	0	0	0	1	0	0	0	0	0	0	1	0	0	0	0	0	1	0	1	0	0	1
ROS23	ROS	0	0	0	0	1	0	1	0	1	0	1	0	0	1	0	1	0	0	0	0	0	0	1	1	1	1	0	1	0	0	0	0	0	1	0	0	1	0	0	0	0	1	0	0	1	0	0	0
ROS24	ROS	0	0	1	0	0	0	0	0	1	0	1	0	0	0	1	0	0	0	0	0	0	0	1	1	1	0	0	1	0	0	0	0	0	0	0	0	1	0	0	0	0	0	1	0	1	0	0	0
SER01	SER	0	0	0	0	1	1	0	0	1	0	0	0	0	0	1	0	0	0	0	0	0	0	1	0	0	1	1	1	0	1	1	0	1	1	0	1	0	1	0	0	0	0	0	1	1	1	0	1
SER02	SER	0	0	0	0	0	1	0	0	0	0	0	0	0	0	0	0	0	0	0	0	0	0	1	0	0	0	0	0	0	1	0	0	0	0	0	0	0	0	0	0	0	1	0	0	0	0	0	0
SER03	SER	0	0	0	0	1	1	0	0	1	0	1	0	0	0	0	0	0	0	0	0	0	0	0	0	0	0	0	0	0	1	0	0	1	0	0	0	0	1	1	0	0	0	1	0	0	0	0	1
SER04	SER	0	0	0	0	1	0	0	0	1	0	1	0	0	0	0	1	0	0	0	0	0	0	0	0	0	0	0	0	0	0	0	0	0	0	0	0	0	0	1	0	0	0	1	0	0	0	0	1
SER05	SER	0	0	0	0	1	0	0	0	1	0	1	1	0	0	1	0	0	0	0	0	0	0	1	0	1	0	0	0	0	1	0	0	1	0	0	0	1	1	0	0	1	0	1	0	0	0	0	1
SER06	SER	0	0	0	0	1	0	0	0	1	0	1	1	0	0	1	0	0	0	0	0	0	0	1	0	1	0	0	0	0	0	0	0	1	0	0	0	0	1	1	0	0	0	0	0	0	0	0	1
SER07	SER	1	0	0	0	0	0	1	0	1	0	0	0	0	0	0	0	0	0	0	0	0	0	1	0	0	1	0	0	0	0	0	0	0	0	0	0	1	0	0	0	1	0	0	0	0	0	0	1
SER08	SER	0	0	0	0	0	0	0	0	1	0	1	0	0	1	0	0	1	0	0	0	0	0	0	0	0	0	0	1	0	0	1	0	1	0	0	0	0	0	1	0	0	0	0	0	0	1	0	1
SER09	SER	0	0	1	0	0	1	0	0	1	0	0	0	0	0	1	0	0	0	0	0	0	0	0	0	0	1	0	0	0	1	0	0	1	0	0	0	0	0	1	0	1	0	0	0	0	0	0	1
SER10	SER	0	0	0	0	1	1	0	0	1	0	0	0	0	0	1	0	0	0	0	0	0	0	1	0	1	0	0	0	0	1	0	0	1	0	0	0	0	0	1	0	1	0	0	0	0	0	1	0
SER11	SER	0	0	0	0	1	1	0	0	1	0	1	0	0	0	0	1	0	0	0	0	0	0	1	0	1	0	0	0	0	0	0	0	0	0	0	0	0	0	1	0	1	0	0	0	0	0	0	1
SER12	SER	0	0	0	1	1	1	0	0	1	0	1	0	0	0	0	0	0	0	0	0	0	0	0	0	0	0	0	0	0	1	0	0	1	0	0	0	0	0	0	0	0	0	0	0	0	0	0	1
SER13	SER	0	0	0	0	1	0	0	0	1	0	1	0	0	0	1	0	0	0	0	0	0	0	1	0	1	0	0	0	0	0	0	0	1	0	0	0	0	0	1	0	1	0	1	0	0	0	0	1
SER14	SER	0	0	1	0	1	0	0	0	1	0	1	0	0	0	0	1	0	0	0	0	0	0	0	0	0	0	0	0	0	0	0	0	0	0	0	0	0	1	0	0	0	0	1	0	0	0	0	1
SER15	SER	0	0	0	1	0	0	0	0	1	0	1	0	0	0	0	1	0	0	0	0	0	0	1	0	1	1	0	0	0	0	1	0	0	0	0	0	0	0	1	0	0	1	0	1	0	1	0	1
SER16	SER	0	0	0	0	0	0	0	0	1	0	1	0	0	0	0	1	0	0	0	0	0	0	1	0	0	1	0	0	0	0	1	0	0	0	0	0	1	0	1	0	0	1	0	1	0	1	0	1
SER17	SER	0	0	0	0	0	0	0	0	1	0	0	0	0	0	1	0	0	0	0	0	0	0	1	0	1	0	0	0	0	1	0	0	1	0	0	0	0	0	1	0	1	1	0	0	0	1	1	0
SER18	SER	0	0	0	0	0	0	0	0	1	0	0	0	0	0	1	0	0	0	0	0	0	0	1	0	1	0	0	0	0	0	0	0	1	0	0	0	0	1	1	0	1	0	0	0	0	0	1	0
SER19	SER	0	0	0	0	0	0	0	0	1	0	1	0	0	0	0	1	0	0	0	0	0	0	1	0	1	0	0	0	0	0	0	0	0	0	0	0	0	0	1	0	0	1	1	0	0	0	0	1
SER20	SER	0	0	0	0	1	0	0	0	1	0	1	0	0	0	0	1	0	0	0	0	0	0	1	0	1	0	0	0	0	0	0	0	1	0	0	0	0	1	1	0	0	0	1	0	0	0	0	1
SER21	SER	0	0	0	0	0	0	0	0	1	0	1	0	0	0	1	0	0	0	0	0	0	0	1	0	1	0	0	0	0	0	0	0	1	0	0	0	0	0	1	0	1	0	1	0	0	0	0	1
SER22	SER	0	0	0	0	0	0	0	0	1	0	1	1	0	0	1	0	0	0	0	0	0	0	1	0	1	0	0	0	0	0	0	0	0	0	0	0	0	0	0	1	0	0	0	0	0	0	0	1
SER23	SER	0	0	0	0	0	0	1	0	1	0	1	0	0	1	0	1	0	0	0	0	0	0	1	0	0	1	0	0	0	0	1	0	0	0	0	0	0	0	1	0	0	0	1	0	0	1	0	1
SER24	SER	0	0	1	0	0	0	0	0	1	0	0	0	0	0	0	0	0	0	0	0	0	0	0	0	0	0	0	1	0	0	0	1	0	0	1	0	0	0	1	0	0	1	0	1	0	0	0	0
[truncated: 156 more columns]

## Sheet: SSAM
AMOVA Step by Step Output
Input as Binary Distance Matrix for Calculation of PhiPT
Data Sheet	Genalex8RAPDs
Data Title	Fritillaria_8_RAPDs
No. Samples	264
No. Pops	11
No. Regions	2
No. Permutations	999	No. PW Pop Permutations	999
The pairwise genetic distances along with the relevant population labels are listed below.
You can use the information to manually sum the genetic distances for the various within population comparisons.
In this way you can calculate the within population sum of squares for AMOVA.
Compare you results with those in the AMOVA output worksheet.
Sample i	Sample j	Pop. i	Pop. j	Region i	Region j	Genetic Distance
1	1	1	1	1	1	0
1	2	1	1	1	1	58
2	2	1	1	1	1	0
1	3	1	1	1	1	63
2	3	1	1	1	1	33
3	3	1	1	1	1	0
1	4	1	1	1	1	81
2	4	1	1	1	1	51
3	4	1	1	1	1	44
4	4	1	1	1	1	0
1	5	1	1	1	1	70
2	5	1	1	1	1	46
3	5	1	1	1	1	43
4	5	1	1	1	1	37
5	5	1	1	1	1	0
1	6	1	1	1	1	77
2	6	1	1	1	1	49
3	6	1	1	1	1	38
4	6	1	1	1	1	36
5	6	1	1	1	1	37
6	6	1	1	1	1	0
1	7	1	1	1	1	77
2	7	1	1	1	1	73
3	7	1	1	1	1	60
4	7	1	1	1	1	62
5	7	1	1	1	1	67
6	7	1	1	1	1	58
7	7	1	1	1	1	0
1	8	1	1	1	1	76
2	8	1	1	1	1	66
3	8	1	1	1	1	61
4	8	1	1	1	1	61
5	8	1	1	1	1	60
6	8	1	1	1	1	57
7	8	1	1	1	1	49
8	8	1	1	1	1	0
1	9	1	1	1	1	74
2	9	1	1	1	1	58
3	9	1	1	1	1	63
4	9	1	1	1	1	55
5	9	1	1	1	1	68
6	9	1	1	1	1	53
7	9	1	1	1	1	49
8	9	1	1	1	1	54
9	9	1	1	1	1	0
1	10	1	1	1	1	79
2	10	1	1	1	1	65
3	10	1	1	1	1	60
4	10	1	1	1	1	56
5	10	1	1	1	1	69
6	10	1	1	1	1	58
7	10	1	1	1	1	40
8	10	1	1	1	1	49
9	10	1	1	1	1	47
10	10	1	1	1	1	0
1	11	1	1	1	1	72
2	11	1	1	1	1	50
3	11	1	1	1	1	57
4	11	1	1	1	1	53
5	11	1	1	1	1	52
6	11	1	1	1	1	47
7	11	1	1	1	1	47
8	11	1	1	1	1	44
9	11	1	1	1	1	44
10	11	1	1	1	1	43
11	11	1	1	1	1	0
1	12	1	1	1	1	81
2	12	1	1	1	1	65
3	12	1	1	1	1	60
4	12	1	1	1	1	64
5	12	1	1	1	1	61
6	12	1	1	1	1	48
7	12	1	1	1	1	46
8	12	1	1	1	1	47
9	12	1	1	1	1	49
10	12	1	1	1	1	48
11	12	1	1	1	1	35
12	12	1	1	1	1	0
1	13	1	1	1	1	81
2	13	1	1	1	1	69
3	13	1	1	1	1	64
4	13	1	1	1	1	64
5	13	1	1	1	1	77
6	13	1	1	1	1	64
7	13	1	1	1	1	64
8	13	1	1	1	1	67
9	13	1	1	1	1	67
10	13	1	1	1	1	66
11	13	1	1	1	1	67
12	13	1	1	1	1	68
13	13	1	1	1	1	0
1	14	1	1	1	1	86
2	14	1	1	1	1	64
3	14	1	1	1	1	63
4	14	1	1	1	1	57
5	14	1	1	1	1	70
6	14	1	1	1	1	59
7	14	1	1	1	1	61
8	14	1	1	1	1	62
9	14	1	1	1	1	62
10	14	1	1	1	1	61
11	14	1	1	1	1	60
12	14	1	1	1	1	57
13	14	1	1	1	1	49
14	14	1	1	1	1	0
1	15	1	1	1	1	82
2	15	1	1	1	1	62
3	15	1	1	1	1	53
4	15	1	1	1	1	57
5	15	1	1	1	1	66
6	15	1	1	1	1	59
7	15	1	1	1	1	53
8	15	1	1	1	1	66
9	15	1	1	1	1	62
10	15	1	1	1	1	51
11	15	1	1	1	1	56
12	15	1	1	1	1	55
13	15	1	1	1	1	53
14	15	1	1	1	1	30
15	15	1	1	1	1	0
1	16	1	1	1	1	79
2	16	1	1	1	1	59
3	16	1	1	1	1	60
4	16	1	1	1	1	58
5	16	1	1	1	1	69
6	16	1	1	1	1	56
7	16	1	1	1	1	58
8	16	1	1	1	1	69
9	16	1	1	1	1	57
10	16	1	1	1	1	48
11	16	1	1	1	1	49
12	16	1	1	1	1	52
13	16	1	1	1	1	44
14	16	1	1	1	1	41
15	16	1	1	1	1	35
16	16	1	1	1	1	0
1	17	1	1	1	1	76
2	17	1	1	1	1	56
3	17	1	1	1	1	53
4	17	1	1	1	1	59
5	17	1	1	1	1	62
6	17	1	1	1	1	43
7	17	1	1	1	1	59
8	17	1	1	1	1	60
9	17	1	1	1	1	46
10	17	1	1	1	1	53
11	17	1	1	1	1	44
12	17	1	1	1	1	43
13	17	1	1	1	1	51
14	17	1	1	1	1	34
15	17	1	1	1	1	36
16	17	1	1	1	1	31
17	17	1	1	1	1	0
1	18	1	1	1	1	82
2	18	1	1	1	1	64
3	18	1	1	1	1	57
4	18	1	1	1	1	65
5	18	1	1	1	1	70
6	18	1	1	1	1	45
7	18	1	1	1	1	63
8	18	1	1	1	1	64
9	18	1	1	1	1	52
10	18	1	1	1	1	55
11	18	1	1	1	1	52
12	18	1	1	1	1	47
13	18	1	1	1	1	45
14	18	1	1	1	1	36
15	18	1	1	1	1	40
16	18	1	1	1	1	33
17	18	1	1	1	1	22
18	18	1	1	1	1	0
1	19	1	1	1	1	87
2	19	1	1	1	1	63
3	19	1	1	1	1	62
4	19	1	1	1	1	54
5	19	1	1	1	1	63
6	19	1	1	1	1	56
7	19	1	1	1	1	62
8	19	1	1	1	1	75
9	19	1	1	1	1	57
10	19	1	1	1	1	66
11	19	1	1	1	1	57
12	19	1	1	1	1	66
13	19	1	1	1	1	52
14	19	1	1	1	1	55
15	19	1	1	1	1	55
16	19	1	1	1	1	40
17	19	1	1	1	1	39
18	19	1	1	1	1	49
19	19	1	1	1	1	0
1	20	1	1	1	1	76
2	20	1	1	1	1	52
3	20	1	1	1	1	51
4	20	1	1	1	1	55
5	20	1	1	1	1	56
6	20	1	1	1	1	41
7	20	1	1	1	1	65
8	20	1	1	1	1	62
9	20	1	1	1	1	60
10	20	1	1	1	1	63
11	20	1	1	1	1	52
12	20	1	1	1	1	57
13	20	1	1	1	1	51
14	20	1	1	1	1	48
15	20	1	1	1	1	52
16	20	1	1	1	1	45
17	20	1	1	1	1	34
18	20	1	1	1	1	40
19	20	1	1	1	1	43
20	20	1	1	1	1	0
1	21	1	1	1	1	78
2	21	1	1	1	1	52
3	21	1	1	1	1	55
4	21	1	1	1	1	59
5	21	1	1	1	1	56
6	21	1	1	1	1	43
7	21	1	1	1	1	57
8	21	1	1	1	1	60
9	21	1	1	1	1	54
10	21	1	1	1	1	57
11	21	1	1	1	1	50
12	21	1	1	1	1	53
13	21	1	1	1	1	61
14	21	1	1	1	1	50
15	21	1	1	1	1	48
16	21	1	1	1	1	49
17	21	1	1	1	1	40
18	21	1	1	1	1	46
19	21	1	1	1	1	39
20	21	1	1	1	1	34
21	21	1	1	1	1	0
1	22	1	1	1	1	85
2	22	1	1	1	1	65
3	22	1	1	1	1	58
4	22	1	1	1	1	62
5	22	1	1	1	1	73
6	22	1	1	1	1	54
7	22	1	1	1	1	56
8	22	1	1	1	1	67
9	22	1	1	1	1	51
10	22	1	1	1	1	52
11	22	1	1	1	1	57
12	22	1	1	1	1	60
13	22	1	1	1	1	60
14	22	1	1	1	1	51
15	22	1	1	1	1	51
16	22	1	1	1	1	48
17	22	1	1	1	1	39
18	22	1	1	1	1	41
19	22	1	1	1	1	42
20	22	1	1	1	1	47
21	22	1	1	1	1	37
22	22	1	1	1	1	0
1	23	1	1	1	1	83
2	23	1	1	1	1	63
3	23	1	1	1	1	62
4	23	1	1	1	1	62
5	23	1	1	1	1	55
6	23	1	1	1	1	42
7	23	1	1	1	1	60
8	23	1	1	1	1	65
9	23	1	1	1	1	61
10	23	1	1	1	1	60
11	23	1	1	1	1	55
12	23	1	1	1	1	52
13	23	1	1	1	1	58
14	23	1	1	1	1	51
15	23	1	1	1	1	51
16	23	1	1	1	1	50
17	23	1	1	1	1	37
18	23	1	1	1	1	39
19	23	1	1	1	1	46
20	23	1	1	1	1	31
21	23	1	1	1	1	33
22	23	1	1	1	1	42
23	23	1	1	1	1	0
1	24	1	1	1	1	78
2	24	1	1	1	1	58
3	24	1	1	1	1	57
4	24	1	1	1	1	65
5	24	1	1	1	1	66
6	24	1	1	1	1	45
7	24	1	1	1	1	59
8	24	1	1	1	1	64
9	24	1	1	1	1	64
10	24	1	1	1	1	57
11	24	1	1	1	1	52
12	24	1	1	1	1	53
13	24	1	1	1	1	57
14	24	1	1	1	1	46
15	24	1	1	1	1	54
16	24	1	1	1	1	47
17	24	1	1	1	1	32
18	24	1	1	1	1	38
19	24	1	1	1	1	47
20	24	1	1	1	1	32
21	24	1	1	1	1	36
22	24	1	1	1	1	39
23	24	1	1	1	1	35
24	24	1	1	1	1	0
1	25	1	2	1	1	69
2	25	1	2	1	1	75
3	25	1	2	1	1	66
4	25	1	2	1	1	56
5	25	1	2	1	1	71
6	25	1	2	1	1	66
7	25	1	2	1	1	60
8	25	1	2	1	1	73
9	25	1	2	1	1	73
10	25	1	2	1	1	60
11	25	1	2	1	1	69
12	25	1	2	1	1	74
13	25	1	2	1	1	66
14	25	1	2	1	1	69
15	25	1	2	1	1	63
16	25	1	2	1	1	66
17	25	1	2	1	1	71
18	25	1	2	1	1	73
19	25	1	2	1	1	74
20	25	1	2	1	1	75
21	25	1	2	1	1	75
22	25	1	2	1	1	64
23	25	1	2	1	1	80
24	25	1	2	1	1	67
25	25	2	2	1	1	0
1	26	1	2	1	1	81
2	26	1	2	1	1	61
3	26	1	2	1	1	62
4	26	1	2	1	1	52
5	26	1	2	1	1	59
6	26	1	2	1	1	52
7	26	1	2	1	1	58
8	26	1	2	1	1	67
9	26	1	2	1	1	67
10	26	1	2	1	1	64
11	26	1	2	1	1	65
12	26	1	2	1	1	62
13	26	1	2	1	1	72
14	26	1	2	1	1	55
15	26	1	2	1	1	55
16	26	1	2	1	1	62
17	26	1	2	1	1	53
18	26	1	2	1	1	61
19	26	1	2	1	1	62
20	26	1	2	1	1	57
21	26	1	2	1	1	63
22	26	1	2	1	1	60
23	26	1	2	1	1	60
24	26	1	2	1	1	61
25	26	2	2	1	1	50
26	26	2	2	1	1	0
1	27	1	2	1	1	73
2	27	1	2	1	1	61
3	27	1	2	1	1	68
4	27	1	2	1	1	60
5	27	1	2	1	1	57
6	27	1	2	1	1	56
7	27	1	2	1	1	76
8	27	1	2	1	1	71
9	27	1	2	1	1	71
10	27	1	2	1	1	72
11	27	1	2	1	1	67
12	27	1	2	1	1	74
13	27	1	2	1	1	74
14	27	1	2	1	1	67
15	27	1	2	1	1	65
16	27	1	2	1	1	68
17	27	1	2	1	1	63
18	27	1	2	1	1	67
19	27	1	2	1	1	76
20	27	1	2	1	1	65
21	27	1	2	1	1	69
22	27	1	2	1	1	70
23	27	1	2	1	1	60
24	27	1	2	1	1	71
25	27	2	2	1	1	70
26	27	2	2	1	1	38
27	27	2	2	1	1	0
1	28	1	2	1	1	83
2	28	1	2	1	1	67
3	28	1	2	1	1	66
4	28	1	2	1	1	64
5	28	1	2	1	1	65
6	28	1	2	1	1	62
7	28	1	2	1	1	68
8	28	1	2	1	1	73
9	28	1	2	1	1	79
10	28	1	2	1	1	66
11	28	1	2	1	1	63
12	28	1	2	1	1	64
13	28	1	2	1	1	70
14	28	1	2	1	1	65
15	28	1	2	1	1	61
16	28	1	2	1	1	68
17	28	1	2	1	1	65
18	28	1	2	1	1	59
19	28	1	2	1	1	72
20	28	1	2	1	1	65
21	28	1	2	1	1	63
22	28	1	2	1	1	72
23	28	1	2	1	1	62
24	28	1	2	1	1	61
25	28	2	2	1	1	62
26	28	2	2	1	1	46
27	28	2	2	1	1	54
28	28	2	2	1	1	0
1	29	1	2	1	1	77
2	29	1	2	1	1	57
3	29	1	2	1	1	60
4	29	1	2	1	1	56
5	29	1	2	1	1	55
6	29	1	2	1	1	50
7	29	1	2	1	1	66
8	29	1	2	1	1	69
9	29	1	2	1	1	69
10	29	1	2	1	1	70
11	29	1	2	1	1	63
12	29	1	2	1	1	72
13	29	1	2	1	1	74
14	29	1	2	1	1	67
15	29	1	2	1	1	59
16	29	1	2	1	1	58
17	29	1	2	1	1	61
18	29	1	2	1	1	65
19	29	1	2	1	1	62
20	29	1	2	1	1	57
21	29	1	2	1	1	57
22	29	1	2	1	1	64
23	29	1	2	1	1	58
24	29	1	2	1	1	57
25	29	2	2	1	1	68
26	29	2	2	1	1	46
27	29	2	2	1	1	42
28	29	2	2	1	1	40
29	29	2	2	1	1	0
1	30	1	2	1	1	88
2	30	1	2	1	1	58
3	30	1	2	1	1	67
4	30	1	2	1	1	59
5	30	1	2	1	1	54
6	30	1	2	1	1	51
7	30	1	2	1	1	63
8	30	1	2	1	1	64
9	30	1	2	1	1	72
10	30	1	2	1	1	57
11	30	1	2	1	1	54
12	30	1	2	1	1	57
13	30	1	2	1	1	75
14	30	1	2	1	1	56
15	30	1	2	1	1	52
16	30	1	2	1	1	57
17	30	1	2	1	1	52
18	30	1	2	1	1	56
19	30	1	2	1	1	61
20	30	1	2	1	1	52
21	30	1	2	1	1	52
22	30	1	2	1	1	59
23	30	1	2	1	1	47
24	30	1	2	1	1	46
25	30	2	2	1	1	63
26	30	2	2	1	1	35
27	30	2	2	1	1	53
28	30	2	2	1	1	47
29	30	2	2	1	1	47
30	30	2	2	1	1	0
1	31	1	2	1	1	86
2	31	1	2	1	1	72
3	31	1	2	1	1	71
4	31	1	2	1	1	59
5	31	1	2	1	1	62
6	31	1	2	1	1	61
7	31	1	2	1	1	71
8	31	1	2	1	1	78
9	31	1	2	1	1	68
10	31	1	2	1	1	63
11	31	1	2	1	1	62
12	31	1	2	1	1	63
13	31	1	2	1	1	73
14	31	1	2	1	1	64
15	31	1	2	1	1	58
16	31	1	2	1	1	65
17	31	1	2	1	1	66
18	31	1	2	1	1	66
19	31	1	2	1	1	63
20	31	1	2	1	1	66
21	31	1	2	1	1	62
22	31	1	2	1	1	69
23	31	1	2	1	1	61
24	31	1	2	1	1	68
25	31	2	2	1	1	61
26	31	2	2	1	1	55
27	31	2	2	1	1	77
28	31	2	2	1	1	55
29	31	2	2	1	1	53
30	31	2	2	1	1	54
31	31	2	2	1	1	0
1	32	1	2	1	1	83
2	32	1	2	1	1	57
3	32	1	2	1	1	62
4	32	1	2	1	1	56
5	32	1	2	1	1	55
6	32	1	2	1	1	42
7	32	1	2	1	1	60
8	32	1	2	1	1	65
9	32	1	2	1	1	61
10	32	1	2	1	1	54
11	32	1	2	1	1	51
12	32	1	2	1	1	56
13	32	1	2	1	1	66
14	32	1	2	1	1	57
15	32	1	2	1	1	49
16	32	1	2	1	1	50
17	32	1	2	1	1	51
18	32	1	2	1	1	51
19	32	1	2	1	1	60
20	32	1	2	1	1	55
21	32	1	2	1	1	55
22	32	1	2	1	1	58
23	32	1	2	1	1	52
24	32	1	2	1	1	55
25	32	2	2	1	1	70
26	32	2	2	1	1	46
27	32	2	2	1	1	60
28	32	2	2	1	1	40
29	32	2	2	1	1	40
30	32	2	2	1	1	39
31	32	2	2	1	1	43
32	32	2	2	1	1	0
1	33	1	2	1	1	80
2	33	1	2	1	1	62
3	33	1	2	1	1	65
4	33	1	2	1	1	65
5	33	1	2	1	1	64
6	33	1	2	1	1	53
7	33	1	2	1	1	63
8	33	1	2	1	1	66
9	33	1	2	1	1	64
10	33	1	2	1	1	59
11	33	1	2	1	1	60
12	33	1	2	1	1	61
13	33	1	2	1	1	69
14	33	1	2	1	1	62
15	33	1	2	1	1	58
16	33	1	2	1	1	61
17	33	1	2	1	1	54
18	33	1	2	1	1	60
19	33	1	2	1	1	65
20	33	1	2	1	1	54
21	33	1	2	1	1	56
22	33	1	2	1	1	61
23	33	1	2	1	1	61
24	33	1	2	1	1	58
25	33	2	2	1	1	69
26	33	2	2	1	1	63
27	33	2	2	1	1	71
28	33	2	2	1	1	57
29	33	2	2	1	1	55
30	33	2	2	1	1	54
31	33	2	2	1	1	58
32	33	2	2	1	1	49
33	33	2	2	1	1	0
1	34	1	2	1	1	74
2	34	1	2	1	1	70
3	34	1	2	1	1	71
4	34	1	2	1	1	57
5	34	1	2	1	1	68
6	34	1	2	1	1	59
7	34	1	2	1	1	65
8	34	1	2	1	1	64
9	34	1	2	1	1	60
10	34	1	2	1	1	59
11	34	1	2	1	1	60
12	34	1	2	1	1	63
13	34	1	2	1	1	69
14	34	1	2	1	1	58
15	34	1	2	1	1	68
16	34	1	2	1	1	65
17	34	1	2	1	1	60
18	34	1	2	1	1	62
19	34	1	2	1	1	67
20	34	1	2	1	1	66
21	34	1	2	1	1	68
22	34	1	2	1	1	65
23	34	1	2	1	1	63
24	34	1	2	1	1	60
25	34	2	2	1	1	71
26	34	2	2	1	1	61
27	34	2	2	1	1	59
28	34	2	2	1	1	55
29	34	2	2	1	1	59
30	34	2	2	1	1	58
31	34	2	2	1	1	52
32	34	2	2	1	1	51
33	34	2	2	1	1	48
34	34	2	2	1	1	0
1	35	1	2	1	1	82
2	35	1	2	1	1	56
3	35	1	2	1	1	65
4	35	1	2	1	1	53
5	35	1	2	1	1	52
6	35	1	2	1	1	49
7	35	1	2	1	1	59
8	35	1	2	1	1	62
9	35	1	2	1	1	56
10	35	1	2	1	1	61
11	35	1	2	1	1	46
12	35	1	2	1	1	49
13	35	1	2	1	1	67
14	35	1	2	1	1	54
15	35	1	2	1	1	50
16	35	1	2	1	1	57
17	35	1	2	1	1	54
18	35	1	2	1	1	58
19	35	1	2	1	1	59
20	35	1	2	1	1	56
21	35	1	2	1	1	52
22	35	1	2	1	1	51
23	35	1	2	1	1	47
24	35	1	2	1	1	58
25	35	2	2	1	1	65
26	35	2	2	1	1	51
27	35	2	2	1	1	47
28	35	2	2	1	1	53
29	35	2	2	1	1	47
30	35	2	2	1	1	42
31	35	2	2	1	1	48
32	35	2	2	1	1	33
33	35	2	2	1	1	56
34	35	2	2	1	1	46
35	35	2	2	1	1	0
1	36	1	2	1	1	77
2	36	1	2	1	1	65
3	36	1	2	1	1	60
4	36	1	2	1	1	56
5	36	1	2	1	1	49
6	36	1	2	1	1	46
7	36	1	2	1	1	54
8	36	1	2	1	1	63
9	36	1	2	1	1	57
10	36	1	2	1	1	58
11	36	1	2	1	1	53
12	36	1	2	1	1	58
13	36	1	2	1	1	66
14	36	1	2	1	1	55
15	36	1	2	1	1	57
16	36	1	2	1	1	56
17	36	1	2	1	1	49
18	36	1	2	1	1	53
19	36	1	2	1	1	60
20	36	1	2	1	1	51
21	36	1	2	1	1	49
22	36	1	2	1	1	54
23	36	1	2	1	1	50
24	36	1	2	1	1	55
25	36	2	2	1	1	72
26	36	2	2	1	1	52
27	36	2	2	1	1	54
28	36	2	2	1	1	48
29	36	2	2	1	1	46
30	36	2	2	1	1	47
31	36	2	2	1	1	49
32	36	2	2	1	1	38
33	36	2	2	1	1	45
34	36	2	2	1	1	43
35	36	2	2	1	1	39
36	36	2	2	1	1	0
1	37	1	2	1	1	83
2	37	1	2	1	1	59
3	37	1	2	1	1	60
4	37	1	2	1	1	60
5	37	1	2	1	1	63
6	37	1	2	1	1	60
7	37	1	2	1	1	58
8	37	1	2	1	1	63
9	37	1	2	1	1	59
10	37	1	2	1	1	56
11	37	1	2	1	1	57
12	37	1	2	1	1	58
13	37	1	2	1	1	70
14	37	1	2	1	1	59
15	37	1	2	1	1	61
16	37	1	2	1	1	58
17	37	1	2	1	1	57
18	37	1	2	1	1	57
19	37	1	2	1	1	62
20	37	1	2	1	1	61
21	37	1	2	1	1	59
22	37	1	2	1	1	56
23	37	1	2	1	1	48
24	37	1	2	1	1	61
25	37	2	2	1	1	76
26	37	2	2	1	1	56
27	37	2	2	1	1	62
28	37	2	2	1	1	48
29	37	2	2	1	1	52
30	37	2	2	1	1	59
31	37	2	2	1	1	53
32	37	2	2	1	1	48
33	37	2	2	1	1	59
34	37	2	2	1	1	59
35	37	2	2	1	1	49
36	37	2	2	1	1	50
37	37	2	2	1	1	0
1	38	1	2	1	1	98
2	38	1	2	1	1	80
3	38	1	2	1	1	79
4	38	1	2	1	1	85
5	38	1	2	1	1	80
6	38	1	2	1	1	77
7	38	1	2	1	1	77
8	38	1	2	1	1	90
9	38	1	2	1	1	79
10	38	1	2	1	1	76
11	38	1	2	1	1	79
12	38	1	2	1	1	76
13	38	1	2	1	1	86
14	38	1	2	1	1	79
15	38	1	2	1	1	69
16	38	1	2	1	1	72
17	38	1	2	1	1	65
18	38	1	2	1	1	70
19	38	1	2	1	1	68
20	38	1	2	1	1	63
21	38	1	2	1	1	68
22	38	1	2	1	1	65
23	38	1	2	1	1	60
24	38	1	2	1	1	70
25	38	2	2	1	1	95
26	38	2	2	1	1	70
27	38	2	2	1	1	72
28	38	2	2	1	1	76
29	38	2	2	1	1	74
30	38	2	2	1	1	70
31	38	2	2	1	1	80
32	38	2	2	1	1	69
33	38	2	2	1	1	76
34	38	2	2	1	1	81
35	38	2	2	1	1	70
36	38	2	2	1	1	66
37	38	2	2	1	1	60
38	38	2	2	1	1	0
1	39	1	2	1	1	83
2	39	1	2	1	1	59
3	39	1	2	1	1	60
4	39	1	2	1	1	58
5	39	1	2	1	1	63
6	39	1	2	1	1	54
7	39	1	2	1	1	64
8	39	1	2	1	1	67
9	39	1	2	1	1	59
10	39	1	2	1	1	58
11	39	1	2	1	1	55
12	39	1	2	1	1	58
13	39	1	2	1	1	64
14	39	1	2	1	1	63
15	39	1	2	1	1	51
16	39	1	2	1	1	58
17	39	1	2	1	1	53
18	39	1	2	1	1	51
19	39	1	2	1	1	56
20	39	1	2	1	1	43
21	39	1	2	1	1	49
22	39	1	2	1	1	52
23	39	1	2	1	1	44
24	39	1	2	1	1	51
25	39	2	2	1	1	76
26	39	2	2	1	1	56
27	39	2	2	1	1	58
28	39	2	2	1	1	56
29	39	2	2	1	1	52
30	39	2	2	1	1	53
31	39	2	2	1	1	49
32	39	2	2	1	1	46
33	39	2	2	1	1	61
34	39	2	2	1	1	59
35	39	2	2	1	1	41
36	39	2	2	1	1	44
37	39	2	2	1	1	38
38	39	2	2	1	1	56
39	39	2	2	1	1	0
1	40	1	2	1	1	79
2	40	1	2	1	1	75
3	40	1	2	1	1	72
4	40	1	2	1	1	66
5	40	1	2	1	1	69
6	40	1	2	1	1	68
7	40	1	2	1	1	58
8	40	1	2	1	1	71
9	40	1	2	1	1	63
10	40	1	2	1	1	58
11	40	1	2	1	1	63
12	40	1	2	1	1	62
13	40	1	2	1	1	68
14	40	1	2	1	1	63
15	40	1	2	1	1	51
16	40	1	2	1	1	58
17	40	1	2	1	1	57
18	40	1	2	1	1	61
19	40	1	2	1	1	66
20	40	1	2	1	1	55
21	40	1	2	1	1	51
22	40	1	2	1	1	54
23	40	1	2	1	1	44
24	40	1	2	1	1	57
25	40	2	2	1	1	76
26	40	2	2	1	1	66
27	40	2	2	1	1	66
28	40	2	2	1	1	56
29	40	2	2	1	1	54
30	40	2	2	1	1	57
31	40	2	2	1	1	59
32	40	2	2	1	1	52
33	40	2	2	1	1	65
34	40	2	2	1	1	61
35	40	2	2	1	1	51
36	40	2	2	1	1	52
37	40	2	2	1	1	44
38	40	2	2	1	1	67
39	40	2	2	1	1	46
40	40	2	2	1	1	0
1	41	1	2	1	1	84
2	41	1	2	1	1	64
3	41	1	2	1	1	69
4	41	1	2	1	1	71
5	41	1	2	1	1	66
6	41	1	2	1	1	65
7	41	1	2	1	1	69
8	41	1	2	1	1	62
9	41	1	2	1	1	64
10	41	1	2	1	1	63
11	41	1	2	1	1	64
12	41	1	2	1	1	67
13	41	1	2	1	1	67
14	41	1	2	1	1	62
15	41	1	2	1	1	54
16	41	1	2	1	1	61
17	41	1	2	1	1	56
18	41	1	2	1	1	60
19	41	1	2	1	1	63
20	41	1	2	1	1	54
21	41	1	2	1	1	48
22	41	1	2	1	1	59
23	41	1	2	1	1	53
24	41	1	2	1	1	62
25	41	2	2	1	1	79
26	41	2	2	1	1	59
27	41	2	2	1	1	61
28	41	2	2	1	1	61
29	41	2	2	1	1	61
30	41	2	2	1	1	52
31	41	2	2	1	1	66
32	41	2	2	1	1	49
33	41	2	2	1	1	60
34	41	2	2	1	1	54
35	41	2	2	1	1	50
36	41	2	2	1	1	47
37	41	2	2	1	1	49
38	41	2	2	1	1	71
39	41	2	2	1	1	41
40	41	2	2	1	1	41
41	41	2	2	1	1	0
1	42	1	2	1	1	93
2	42	1	2	1	1	65
3	42	1	2	1	1	62
4	42	1	2	1	1	64
5	42	1	2	1	1	63
6	42	1	2	1	1	50
7	42	1	2	1	1	60
8	42	1	2	1	1	69
9	42	1	2	1	1	69
10	42	1	2	1	1	56
11	42	1	2	1	1	59
12	42	1	2	1	1	58
13	42	1	2	1	1	68
14	42	1	2	1	1	59
15	42	1	2	1	1	51
16	42	1	2	1	1	54
17	42	1	2	1	1	51
18	42	1	2	1	1	51
19	42	1	2	1	1	58
20	42	1	2	1	1	45
21	42	1	2	1	1	39
22	42	1	2	1	1	52
23	42	1	2	1	1	44
24	42	1	2	1	1	49
25	42	2	2	1	1	82
26	42	2	2	1	1	60
27	42	2	2	1	1	66
28	42	2	2	1	1	60
29	42	2	2	1	1	54
30	42	2	2	1	1	47
31	42	2	2	1	1	63
32	42	2	2	1	1	44
33	42	2	2	1	1	63
34	42	2	2	1	1	67
35	42	2	2	1	1	51
36	42	2	2	1	1	46
37	42	2	2	1	1	48
38	42	2	2	1	1	64
39	42	2	2	1	1	40
40	42	2	2	1	1	42
41	42	2	2	1	1	35
42	42	2	2	1	1	0
1	43	1	2	1	1	85
2	43	1	2	1	1	69
3	43	1	2	1	1	66
4	43	1	2	1	1	56
5	43	1	2	1	1	61
6	43	1	2	1	1	58
7	43	1	2	1	1	62
8	43	1	2	1	1	63
9	43	1	2	1	1	67
10	43	1	2	1	1	66
11	43	1	2	1	1	69
12	43	1	2	1	1	66
13	43	1	2	1	1	72
14	43	1	2	1	1	63
15	43	1	2	1	1	65
16	43	1	2	1	1	68
17	43	1	2	1	1	67
18	43	1	2	1	1	65
19	43	1	2	1	1	62
20	43	1	2	1	1	55
21	43	1	2	1	1	55
22	43	1	2	1	1	58
23	43	1	2	1	1	56
24	43	1	2	1	1	67
25	43	2	2	1	1	72
26	43	2	2	1	1	56
27	43	2	2	1	1	60
28	43	2	2	1	1	58
29	43	2	2	1	1	54
30	43	2	2	1	1	61
31	43	2	2	1	1	67
32	43	2	2	1	1	54
33	43	2	2	1	1	73
34	43	2	2	1	1	73
35	43	2	2	1	1	57
36	43	2	2	1	1	62
37	43	2	2	1	1	52
38	43	2	2	1	1	76
39	43	2	2	1	1	54
40	43	2	2	1	1	52
41	43	2	2	1	1	61
42	43	2	2	1	1	56
43	43	2	2	1	1	0
1	44	1	2	1	1	86
2	44	1	2	1	1	58
3	44	1	2	1	1	67
4	44	1	2	1	1	59
5	44	1	2	1	1	56
6	44	1	2	1	1	47
7	44	1	2	1	1	65
8	44	1	2	1	1	72
9	44	1	2	1	1	64
10	44	1	2	1	1	63
11	44	1	2	1	1	56
12	44	1	2	1	1	63
13	44	1	2	1	1	69
14	44	1	2	1	1	52
15	44	1	2	1	1	54
16	44	1	2	1	1	51
17	44	1	2	1	1	50
18	44	1	2	1	1	50
19	44	1	2	1	1	57
20	44	1	2	1	1	48
21	44	1	2	1	1	54
22	44	1	2	1	1	59
23	44	1	2	1	1	47
24	44	1	2	1	1	50
25	44	2	2	1	1	79
26	44	2	2	1	1	47
27	44	2	2	1	1	45
28	44	2	2	1	1	53
29	44	2	2	1	1	39
30	44	2	2	1	1	44
31	44	2	2	1	1	64
32	44	2	2	1	1	49
33	44	2	2	1	1	64
34	44	2	2	1	1	62
35	44	2	2	1	1	48
36	44	2	2	1	1	49
37	44	2	2	1	1	43
38	44	2	2	1	1	58
39	44	2	2	1	1	41
40	44	2	2	1	1	53
41	44	2	2	1	1	58
42	44	2	2	1	1	45
43	44	2	2	1	1	49
44	44	2	2	1	1	0
1	45	1	2	1	1	82
2	45	1	2	1	1	68
3	45	1	2	1	1	67
4	45	1	2	1	1	57
5	45	1	2	1	1	58
6	45	1	2	1	1	41
7	45	1	2	1	1	73
8	45	1	2	1	1	68
9	45	1	2	1	1	62
10	45	1	2	1	1	65
11	45	1	2	1	1	56
12	45	1	2	1	1	61
13	45	1	2	1	1	67
14	45	1	2	1	1	62
15	45	1	2	1	1	58
16	45	1	2	1	1	55
17	45	1	2	1	1	48
18	45	1	2	1	1	48
19	45	1	2	1	1	57
20	45	1	2	1	1	50
21	45	1	2	1	1	54
22	45	1	2	1	1	59
23	45	1	2	1	1	49
24	45	1	2	1	1	54
25	45	2	2	1	1	77
26	45	2	2	1	1	53
27	45	2	2	1	1	49
28	45	2	2	1	1	57
29	45	2	2	1	1	47
30	45	2	2	1	1	50
31	45	2	2	1	1	66
32	45	2	2	1	1	45
33	45	2	2	1	1	60
34	45	2	2	1	1	62
35	45	2	2	1	1	56
36	45	2	2	1	1	53
37	45	2	2	1	1	53
38	45	2	2	1	1	67
39	45	2	2	1	1	45
40	45	2	2	1	1	59
41	45	2	2	1	1	56
42	45	2	2	1	1	49
43	45	2	2	1	1	59
44	45	2	2	1	1	30
45	45	2	2	1	1	0
1	46	1	2	1	1	82
2	46	1	2	1	1	68
3	46	1	2	1	1	67
4	46	1	2	1	1	65
5	46	1	2	1	1	72
6	46	1	2	1	1	67
7	46	1	2	1	1	59
8	46	1	2	1	1	80
9	46	1	2	1	1	68
10	46	1	2	1	1	65
11	46	1	2	1	1	68
12	46	1	2	1	1	69
13	46	1	2	1	1	59
14	46	1	2	1	1	60
15	46	1	2	1	1	62
16	46	1	2	1	1	59
17	46	1	2	1	1	64
18	46	1	2	1	1	66
19	46	1	2	1	1	57
20	46	1	2	1	1	60
21	46	1	2	1	1	62
22	46	1	2	1	1	57
23	46	1	2	1	1	63
24	46	1	2	1	1	62
25	46	2	2	1	1	63
26	46	2	2	1	1	57
27	46	2	2	1	1	69
28	46	2	2	1	1	65
29	46	2	2	1	1	65
30	46	2	2	1	1	62
31	46	2	2	1	1	60
32	46	2	2	1	1	59
33	46	2	2	1	1	78
34	46	2	2	1	1	72
35	46	2	2	1	1	64
36	46	2	2	1	1	69
37	46	2	2	1	1	57
38	46	2	2	1	1	77
39	46	2	2	1	1	57
40	46	2	2	1	1	63
41	46	2	2	1	1	66
42	46	2	2	1	1	61
43	46	2	2	1	1	49
44	46	2	2	1	1	52
45	46	2	2	1	1	56
46	46	2	2	1	1	0
1	47	1	2	1	1	85
2	47	1	2	1	1	59
3	47	1	2	1	1	58
4	47	1	2	1	1	60
5	47	1	2	1	1	55
6	47	1	2	1	1	54
7	47	1	2	1	1	62
8	47	1	2	1	1	67
9	47	1	2	1	1	63
10	47	1	2	1	1	66
11	47	1	2	1	1	61
12	47	1	2	1	1	58
13	47	1	2	1	1	64
14	47	1	2	1	1	59
15	47	1	2	1	1	61
16	47	1	2	1	1	56
17	47	1	2	1	1	51
18	47	1	2	1	1	55
19	47	1	2	1	1	60
20	47	1	2	1	1	51
21	47	1	2	1	1	59
22	47	1	2	1	1	58
23	47	1	2	1	1	56
24	47	1	2	1	1	55
25	47	2	2	1	1	76
26	47	2	2	1	1	46
27	47	2	2	1	1	54
28	47	2	2	1	1	56
29	47	2	2	1	1	52
30	47	2	2	1	1	51
31	47	2	2	1	1	67
32	47	2	2	1	1	50
33	47	2	2	1	1	61
34	47	2	2	1	1	63
35	47	2	2	1	1	51
36	47	2	2	1	1	54
37	47	2	2	1	1	52
38	47	2	2	1	1	64
39	47	2	2	1	1	48
40	47	2	2	1	1	60
41	47	2	2	1	1	57
42	47	2	2	1	1	56
43	47	2	2	1	1	54
44	47	2	2	1	1	35
45	47	2	2	1	1	45
46	47	2	2	1	1	57
47	47	2	2	1	1	0
1	48	1	2	1	1	77
2	48	1	2	1	1	53
3	48	1	2	1	1	54
4	48	1	2	1	1	58
5	48	1	2	1	1	59
6	48	1	2	1	1	52
7	48	1	2	1	1	58
8	48	1	2	1	1	67
9	48	1	2	1	1	57
10	48	1	2	1	1	54
11	48	1	2	1	1	53
12	48	1	2	1	1	58
13	48	1	2	1	1	68
14	48	1	2	1	1	57
15	48	1	2	1	1	55
16	48	1	2	1	1	54
17	48	1	2	1	1	47
18	48	1	2	1	1	55
19	48	1	2	1	1	58
20	48	1	2	1	1	41
21	48	1	2	1	1	49
22	48	1	2	1	1	60
23	48	1	2	1	1	46
24	48	1	2	1	1	47
25	48	2	2	1	1	70
26	48	2	2	1	1	50
27	48	2	2	1	1	60
28	48	2	2	1	1	62
29	48	2	2	1	1	48
30	48	2	2	1	1	53
31	48	2	2	1	1	67
32	48	2	2	1	1	56
33	48	2	2	1	1	61
34	48	2	2	1	1	75
35	48	2	2	1	1	61
36	48	2	2	1	1	58
37	48	2	2	1	1	54
38	48	2	2	1	1	63
39	48	2	2	1	1	48
40	48	2	2	1	1	56
41	48	2	2	1	1	59
42	48	2	2	1	1	46
43	48	2	2	1	1	52
44	48	2	2	1	1	39
45	48	2	2	1	1	47
46	48	2	2	1	1	55
47	48	2	2	1	1	40
48	48	2	2	1	1	0
1	49	1	3	1	1	70
2	49	1	3	1	1	60
3	49	1	3	1	1	59
4	49	1	3	1	1	67
5	49	1	3	1	1	62
6	49	1	3	1	1	55
7	49	1	3	1	1	57
8	49	1	3	1	1	64
9	49	1	3	1	1	68
10	49	1	3	1	1	61
11	49	1	3	1	1	62
12	49	1	3	1	1	63
13	49	1	3	1	1	75
14	49	1	3	1	1	68
15	49	1	3	1	1	66
16	49	1	3	1	1	63
17	49	1	3	1	1	64
18	49	1	3	1	1	68
19	49	1	3	1	1	69
20	49	1	3	1	1	52
21	49	1	3	1	1	54
22	49	1	3	1	1	65
23	49	1	3	1	1	59
24	49	1	3	1	1	56
25	49	2	3	1	1	73
26	49	2	3	1	1	57
27	49	2	3	1	1	63
28	49	2	3	1	1	61
29	49	2	3	1	1	55
30	49	2	3	1	1	56
31	49	2	3	1	1	74
32	49	2	3	1	1	57
33	49	2	3	1	1	66
34	49	2	3	1	1	70
35	49	2	3	1	1	60
36	49	2	3	1	1	53
37	49	2	3	1	1	67
38	49	2	3	1	1	75
39	49	2	3	1	1	57
40	49	2	3	1	1	61
41	49	2	3	1	1	52
42	49	2	3	1	1	53
43	49	2	3	1	1	63
44	49	2	3	1	1	58
45	49	2	3	1	1	68
46	49	2	3	1	1	72
47	49	2	3	1	1	53
48	49	2	3	1	1	47
49	49	3	3	1	1	0
1	50	1	3	1	1	74
2	50	1	3	1	1	60
3	50	1	3	1	1	61
4	50	1	3	1	1	65
5	50	1	3	1	1	66
6	50	1	3	1	1	53
7	50	1	3	1	1	55
8	50	1	3	1	1	64
9	50	1	3	1	1	56
10	50	1	3	1	1	61
11	50	1	3	1	1	60
12	50	1	3	1	1	57
13	50	1	3	1	1	67
14	50	1	3	1	1	70
15	50	1	3	1	1	66
16	50	1	3	1	1	63
17	50	1	3	1	1	58
18	50	1	3	1	1	64
19	50	1	3	1	1	73
20	50	1	3	1	1	56
21	50	1	3	1	1	64
22	50	1	3	1	1	67
23	50	1	3	1	1	63
24	50	1	3	1	1	58
25	50	2	3	1	1	69
26	50	2	3	1	1	55
27	50	2	3	1	1	69
28	50	2	3	1	1	69
29	50	2	3	1	1	69
30	50	2	3	1	1	52
31	50	2	3	1	1	70
32	50	2	3	1	1	49
33	50	2	3	1	1	62
34	50	2	3	1	1	70
35	50	2	3	1	1	58
36	50	2	3	1	1	55
37	50	2	3	1	1	65
38	50	2	3	1	1	81
39	50	2	3	1	1	55
40	50	2	3	1	1	71
41	50	2	3	1	1	56
42	50	2	3	1	1	61
43	50	2	3	1	1	69
44	50	2	3	1	1	64
45	50	2	3	1	1	64
46	50	2	3	1	1	70
47	50	2	3	1	1	53
48	50	2	3	1	1	55
49	50	3	3	1	1	36
50	50	3	3	1	1	0
1	51	1	3	1	1	61
2	51	1	3	1	1	63
3	51	1	3	1	1	62
4	51	1	3	1	1	68
5	51	1	3	1	1	63
6	51	1	3	1	1	54
7	51	1	3	1	1	60
8	51	1	3	1	1	61
9	51	1	3	1	1	61
10	51	1	3	1	1	68
11	51	1	3	1	1	61
12	51	1	3	1	1	60
13	51	1	3	1	1	84
14	51	1	3	1	1	73
15	51	1	3	1	1	65
16	51	1	3	1	1	70
17	51	1	3	1	1	57
18	51	1	3	1	1	65
19	51	1	3	1	1	74
20	51	1	3	1	1	55
21	51	1	3	1	1	57
22	51	1	3	1	1	62
23	51	1	3	1	1	62
24	51	1	3	1	1	53
25	51	2	3	1	1	66
26	51	2	3	1	1	58
27	51	2	3	1	1	64
28	51	2	3	1	1	66
29	51	2	3	1	1	62
30	51	2	3	1	1	57
31	51	2	3	1	1	77
32	51	2	3	1	1	60
33	51	2	3	1	1	65
34	51	2	3	1	1	61
35	51	2	3	1	1	57
36	51	2	3	1	1	60
37	51	2	3	1	1	62
38	51	2	3	1	1	73
39	51	2	3	1	1	60
40	51	2	3	1	1	68
41	51	2	3	1	1	49
42	51	2	3	1	1	60
43	51	2	3	1	1	70
44	51	2	3	1	1	57
45	51	2	3	1	1	59
46	51	2	3	1	1	75
47	51	2	3	1	1	56
48	51	2	3	1	1	62
49	51	3	3	1	1	41
50	51	3	3	1	1	41
51	51	3	3	1	1	0
1	52	1	3	1	1	85
2	52	1	3	1	1	49
3	52	1	3	1	1	52
4	52	1	3	1	1	50
5	52	1	3	1	1	57
6	52	1	3	1	1	40
7	52	1	3	1	1	48
8	52	1	3	1	1	53
9	52	1	3	1	1	57
10	52	1	3	1	1	50
11	52	1	3	1	1	53
12	52	1	3	1	1	52
13	52	1	3	1	1	68
14	52	1	3	1	1	53
15	52	1	3	1	1	55
16	52	1	3	1	1	56
17	52	1	3	1	1	53
18	52	1	3	1	1	55
19	52	1	3	1	1	58
20	52	1	3	1	1	45
21	52	1	3	1	1	45
22	52	1	3	1	1	56
23	52	1	3	1	1	48
24	52	1	3	1	1	47
25	52	2	3	1	1	64
26	52	2	3	1	1	48
27	52	2	3	1	1	60
28	52	2	3	1	1	62
29	52	2	3	1	1	56
30	52	2	3	1	1	47
31	52	2	3	1	1	65
32	52	2	3	1	1	56
33	52	2	3	1	1	63
34	52	2	3	1	1	67
35	52	2	3	1	1	57
36	52	2	3	1	1	50
37	52	2	3	1	1	60
38	52	2	3	1	1	73
39	52	2	3	1	1	56
40	52	2	3	1	1	70
41	52	2	3	1	1	61
42	52	2	3	1	1	54
43	52	2	3	1	1	60
44	52	2	3	1	1	49
45	52	2	3	1	1	59
46	52	2	3	1	1	61
47	52	2	3	1	1	50
48	52	2	3	1	1	42
49	52	3	3	1	1	39
50	52	3	3	1	1	47
51	52	3	3	1	1	52
52	52	3	3	1	1	0
1	53	1	3	1	1	74
2	53	1	3	1	1	48
3	53	1	3	1	1	57
4	53	1	3	1	1	61
5	53	1	3	1	1	58
6	53	1	3	1	1	47
7	53	1	3	1	1	57
8	53	1	3	1	1	58
9	53	1	3	1	1	68
10	53	1	3	1	1	59
11	53	1	3	1	1	52
12	53	1	3	1	1	51
13	53	1	3	1	1	61
14	53	1	3	1	1	52
15	53	1	3	1	1	58
16	53	1	3	1	1	55
17	53	1	3	1	1	54
18	53	1	3	1	1	54
19	53	1	3	1	1	59
20	53	1	3	1	1	48
21	53	1	3	1	1	50
22	53	1	3	1	1	59
23	53	1	3	1	1	53
24	53	1	3	1	1	46
25	53	2	3	1	1	73
26	53	2	3	1	1	59
27	53	2	3	1	1	65
28	53	2	3	1	1	61
29	53	2	3	1	1	67
30	53	2	3	1	1	54
31	53	2	3	1	1	70
32	53	2	3	1	1	57
33	53	2	3	1	1	64
34	53	2	3	1	1	68
35	53	2	3	1	1	54
36	53	2	3	1	1	53
37	53	2	3	1	1	59
38	53	2	3	1	1	74
39	53	2	3	1	1	51
40	53	2	3	1	1	65
41	53	2	3	1	1	58
42	53	2	3	1	1	55
43	53	2	3	1	1	67
44	53	2	3	1	1	54
45	53	2	3	1	1	66
46	53	2	3	1	1	62
47	53	2	3	1	1	51
48	53	2	3	1	1	53
49	53	3	3	1	1	40
50	53	3	3	1	1	48
51	53	3	3	1	1	45
52	53	3	3	1	1	29
53	53	3	3	1	1	0
1	54	1	3	1	1	77
2	54	1	3	1	1	55
3	54	1	3	1	1	60
4	54	1	3	1	1	64
5	54	1	3	1	1	69
6	54	1	3	1	1	54
7	54	1	3	1	1	64
8	54	1	3	1	1	59
9	54	1	3	1	1	63
10	54	1	3	1	1	58
11	54	1	3	1	1	65
12	54	1	3	1	1	62
13	54	1	3	1	1	64
14	54	1	3	1	1	61
15	54	1	3	1	1	59
16	54	1	3	1	1	60
17	54	1	3	1	1	63
18	54	1	3	1	1	59
19	54	1	3	1	1	66
20	54	1	3	1	1	55
21	54	1	3	1	1	53
22	54	1	3	1	1	60
23	54	1	3	1	1	64
24	54	1	3	1	1	57
25	54	2	3	1	1	70
26	54	2	3	1	1	56
27	54	2	3	1	1	70
28	54	2	3	1	1	66
29	54	2	3	1	1	62
30	54	2	3	1	1	55
31	54	2	3	1	1	71
32	54	2	3	1	1	58
33	54	2	3	1	1	67
34	54	2	3	1	1	71
35	54	2	3	1	1	61
36	54	2	3	1	1	58
37	54	2	3	1	1	66
38	54	2	3	1	1	73
39	54	2	3	1	1	58
40	54	2	3	1	1	74
41	54	2	3	1	1	67
42	54	2	3	1	1	62
43	54	2	3	1	1	68
44	54	2	3	1	1	55
45	54	2	3	1	1	67
46	54	2	3	1	1	69
47	54	2	3	1	1	50
48	54	2	3	1	1	52
49	54	3	3	1	1	47
50	54	3	3	1	1	47
51	54	3	3	1	1	50
52	54	3	3	1	1	30
53	54	3	3	1	1	35
54	54	3	3	1	1	0
1	55	1	3	1	1	74
2	55	1	3	1	1	54
3	55	1	3	1	1	55
4	55	1	3	1	1	63
5	55	1	3	1	1	68
6	55	1	3	1	1	57
7	55	1	3	1	1	57
8	55	1	3	1	1	62
9	55	1	3	1	1	62
10	55	1	3	1	1	53
11	55	1	3	1	1	60
12	55	1	3	1	1	59
13	55	1	3	1	1	63
14	55	1	3	1	1	56
15	55	1	3	1	1	52
16	55	1	3	1	1	55
17	55	1	3	1	1	50
18	55	1	3	1	1	56
19	55	1	3	1	1	65
20	55	1	3	1	1	48
21	55	1	3	1	1	54
22	55	1	3	1	1	57
23	55	1	3	1	1	61
24	55	1	3	1	1	50
25	55	2	3	1	1	65
26	55	2	3	1	1	59
27	55	2	3	1	1	67
28	55	2	3	1	1	69
29	55	2	3	1	1	63
30	55	2	3	1	1	58
31	55	2	3	1	1	74
32	55	2	3	1	1	61
33	55	2	3	1	1	66
34	55	2	3	1	1	68
35	55	2	3	1	1	60
36	55	2	3	1	1	59
37	55	2	3	1	1	65
38	55	2	3	1	1	75
39	55	2	3	1	1	61
40	55	2	3	1	1	71
41	55	2	3	1	1	64
42	55	2	3	1	1	59
43	55	2	3	1	1	65
44	55	2	3	1	1	56
45	55	2	3	1	1	60
46	55	2	3	1	1	64
47	55	2	3	1	1	49
48	55	2	3	1	1	45
49	55	3	3	1	1	50
50	55	3	3	1	1	42
51	55	3	3	1	1	41
52	55	3	3	1	1	39
53	55	3	3	1	1	44
54	55	3	3	1	1	33
55	55	3	3	1	1	0
1	56	1	3	1	1	73
2	56	1	3	1	1	55
3	56	1	3	1	1	52
4	56	1	3	1	1	64
5	56	1	3	1	1	57
6	56	1	3	1	1	54
7	56	1	3	1	1	62
8	56	1	3	1	1	59
9	56	1	3	1	1	61
10	56	1	3	1	1	58
11	56	1	3	1	1	55
12	56	1	3	1	1	58
13	56	1	3	1	1	60
14	56	1	3	1	1	57
15	56	1	3	1	1	55
16	56	1	3	1	1	58
17	56	1	3	1	1	51
18	56	1	3	1	1	53
19	56	1	3	1	1	74
20	56	1	3	1	1	53
21	56	1	3	1	1	61
22	56	1	3	1	1	66
23	56	1	3	1	1	56
24	56	1	3	1	1	53
25	56	2	3	1	1	62
26	56	2	3	1	1	64
27	56	2	3	1	1	70
28	56	2	3	1	1	64
29	56	2	3	1	1	62
30	56	2	3	1	1	57
31	56	2	3	1	1	71
32	56	2	3	1	1	60
33	56	2	3	1	1	59
34	56	2	3	1	1	61
35	56	2	3	1	1	57
36	56	2	3	1	1	52
37	56	2	3	1	1	60
38	56	2	3	1	1	80
39	56	2	3	1	1	64
40	56	2	3	1	1	66
41	56	2	3	1	1	61
42	56	2	3	1	1	64
43	56	2	3	1	1	76
44	56	2	3	1	1	63
45	56	2	3	1	1	67
46	56	2	3	1	1	71
47	56	2	3	1	1	56
48	56	2	3	1	1	52
49	56	3	3	1	1	55
50	56	3	3	1	1	49
51	56	3	3	1	1	44
52	56	3	3	1	1	48
53	56	3	3	1	1	45
54	56	3	3	1	1	44
55	56	3	3	1	1	33
56	56	3	3	1	1	0
1	57	1	3	1	1	81
2	57	1	3	1	1	51
3	57	1	3	1	1	54
4	57	1	3	1	1	58
5	57	1	3	1	1	59
6	57	1	3	1	1	44
7	57	1	3	1	1	66
8	57	1	3	1	1	63
9	57	1	3	1	1	63
10	57	1	3	1	1	62
11	57	1	3	1	1	63
12	57	1	3	1	1	50
13	57	1	3	1	1	58
14	57	1	3	1	1	53
15	57	1	3	1	1	53
16	57	1	3	1	1	52
17	57	1	3	1	1	51
18	57	1	3	1	1	47
19	57	1	3	1	1	66
20	57	1	3	1	1	47
21	57	1	3	1	1	53
22	57	1	3	1	1	58
23	57	1	3	1	1	54
24	57	1	3	1	1	51
25	57	2	3	1	1	78
26	57	2	3	1	1	62
27	57	2	3	1	1	66
28	57	2	3	1	1	56
29	57	2	3	1	1	54
30	57	2	3	1	1	59
31	57	2	3	1	1	65
32	57	2	3	1	1	44
33	57	2	3	1	1	53
34	57	2	3	1	1	59
35	57	2	3	1	1	51
36	57	2	3	1	1	52
37	57	2	3	1	1	46
38	57	2	3	1	1	71
39	57	2	3	1	1	52
40	57	2	3	1	1	62
41	57	2	3	1	1	59
42	57	2	3	1	1	52
43	57	2	3	1	1	62
44	57	2	3	1	1	49
45	57	2	3	1	1	51
46	57	2	3	1	1	67
47	57	2	3	1	1	52
48	57	2	3	1	1	56
49	57	3	3	1	1	63
50	57	3	3	1	1	61
51	57	3	3	1	1	56
52	57	3	3	1	1	50
53	57	3	3	1	1	47
54	57	3	3	1	1	52
55	57	3	3	1	1	53
56	57	3	3	1	1	44
57	57	3	3	1	1	0
1	58	1	3	1	1	72
2	58	1	3	1	1	64
3	58	1	3	1	1	55
4	58	1	3	1	1	49
5	58	1	3	1	1	62
6	58	1	3	1	1	53
7	58	1	3	1	1	55
8	58	1	3	1	1	56
9	58	1	3	1	1	56
10	58	1	3	1	1	59
11	58	1	3	1	1	60
12	58	1	3	1	1	61
13	58	1	3	1	1	63
14	58	1	3	1	1	52
15	58	1	3	1	1	56
16	58	1	3	1	1	53
17	58	1	3	1	1	50
18	58	1	3	1	1	60
19	58	1	3	1	1	55
20	58	1	3	1	1	54
21	58	1	3	1	1	52
22	58	1	3	1	1	53
23	58	1	3	1	1	55
24	58	1	3	1	1	58
25	58	2	3	1	1	65
26	58	2	3	1	1	63
27	58	2	3	1	1	69
28	58	2	3	1	1	73
29	58	2	3	1	1	59
30	58	2	3	1	1	62
31	58	2	3	1	1	70
32	58	2	3	1	1	63
33	58	2	3	1	1	66
34	58	2	3	1	1	62
35	58	2	3	1	1	60
36	58	2	3	1	1	55
37	58	2	3	1	1	67
38	58	2	3	1	1	79
39	58	2	3	1	1	67
40	58	2	3	1	1	69
41	58	2	3	1	1	68
42	58	2	3	1	1	67
43	58	2	3	1	1	65
44	58	2	3	1	1	66
45	58	2	3	1	1	66
46	58	2	3	1	1	62
47	58	2	3	1	1	65
48	58	2	3	1	1	59
49	58	3	3	1	1	64
50	58	3	3	1	1	60
51	58	3	3	1	1	61
52	58	3	3	1	1	47
53	58	3	3	1	1	56
54	58	3	3	1	1	57
55	58	3	3	1	1	52
56	58	3	3	1	1	55
57	58	3	3	1	1	63
58	58	3	3	1	1	0
1	59	1	3	1	1	78
2	59	1	3	1	1	54
3	59	1	3	1	1	55
4	59	1	3	1	1	59
5	59	1	3	1	1	56
6	59	1	3	1	1	53
7	59	1	3	1	1	61
8	59	1	3	1	1	62
9	59	1	3	1	1	58
10	59	1	3	1	1	57
11	59	1	3	1	1	56
12	59	1	3	1	1	51
13	59	1	3	1	1	65
14	59	1	3	1	1	64
15	59	1	3	1	1	54
16	59	1	3	1	1	55
17	59	1	3	1	1	52
18	59	1	3	1	1	56
19	59	1	3	1	1	63
20	59	1	3	1	1	52
21	59	1	3	1	1	50
22	59	1	3	1	1	59
23	59	1	3	1	1	49
24	59	1	3	1	1	48
25	59	2	3	1	1	71
26	59	2	3	1	1	59
27	59	2	3	1	1	65
28	59	2	3	1	1	65
29	59	2	3	1	1	59
30	59	2	3	1	1	44
31	59	2	3	1	1	62
32	59	2	3	1	1	57
33	59	2	3	1	1	64
34	59	2	3	1	1	56
35	59	2	3	1	1	52
36	59	2	3	1	1	51
37	59	2	3	1	1	71
38	59	2	3	1	1	76
39	59	2	3	1	1	57
40	59	2	3	1	1	69
41	59	2	3	1	1	62
42	59	2	3	1	1	65
43	59	2	3	1	1	73
44	59	2	3	1	1	62
45	59	2	3	1	1	62
46	59	2	3	1	1	68
47	59	2	3	1	1	57
48	59	2	3	1	1	57
49	59	3	3	1	1	56
50	59	3	3	1	1	50
51	59	3	3	1	1	55
52	59	3	3	1	1	41
53	59	3	3	1	1	56
54	59	3	3	1	1	49
55	59	3	3	1	1	44
56	59	3	3	1	1	41
57	59	3	3	1	1	59
58	59	3	3	1	1	44
59	59	3	3	1	1	0
1	60	1	3	1	1	63
2	60	1	3	1	1	53
3	60	1	3	1	1	58
4	60	1	3	1	1	54
5	60	1	3	1	1	59
6	60	1	3	1	1	50
7	60	1	3	1	1	58
8	60	1	3	1	1	63
9	60	1	3	1	1	65
10	60	1	3	1	1	62
11	60	1	3	1	1	55
12	60	1	3	1	1	58
13	60	1	3	1	1	60
14	60	1	3	1	1	55
15	60	1	3	1	1	47
16	60	1	3	1	1	50
17	60	1	3	1	1	49
18	60	1	3	1	1	53
19	60	1	3	1	1	58
20	60	1	3	1	1	49
21	60	1	3	1	1	53
22	60	1	3	1	1	54
23	60	1	3	1	1	54
24	60	1	3	1	1	47
25	60	2	3	1	1	58
26	60	2	3	1	1	54
27	60	2	3	1	1	62
28	60	2	3	1	1	66
29	60	2	3	1	1	58
30	60	2	3	1	1	59
31	60	2	3	1	1	71
32	60	2	3	1	1	64
33	60	2	3	1	1	63
34	60	2	3	1	1	59
35	60	2	3	1	1	59
36	60	2	3	1	1	56
37	60	2	3	1	1	62
38	60	2	3	1	1	72
39	60	2	3	1	1	58
40	60	2	3	1	1	64
41	60	2	3	1	1	65
42	60	2	3	1	1	62
43	60	2	3	1	1	70
44	60	2	3	1	1	55
45	60	2	3	1	1	67
46	60	2	3	1	1	67
47	60	2	3	1	1	62
48	60	2	3	1	1	56
49	60	3	3	1	1	59
50	60	3	3	1	1	61
51	60	3	3	1	1	46
52	60	3	3	1	1	46
53	60	3	3	1	1	41
54	60	3	3	1	1	44
55	60	3	3	1	1	43
56	60	3	3	1	1	50
57	60	3	3	1	1	52
58	60	3	3	1	1	51
59	60	3	3	1	1	49
60	60	3	3	1	1	0
1	61	1	3	1	1	121
2	61	1	3	1	1	112
3	61	1	3	1	1	113
4	61	1	3	1	1	114
5	61	1	3	1	1	116
6	61	1	3	1	1	110
7	61	1	3	1	1	111
8	61	1	3	1	1	118
9	61	1	3	1	1	113
10	61	1	3	1	1	113
11	61	1	3	1	1	113
12	61	1	3	1	1	114
13	61	1	3	1	1	116
14	61	1	3	1	1	106
15	61	1	3	1	1	100
16	61	1	3	1	1	106
17	61	1	3	1	1	101
18	61	1	3	1	1	101
19	61	1	3	1	1	104
20	61	1	3	1	1	102
21	61	1	3	1	1	101
22	61	1	3	1	1	105
23	61	1	3	1	1	108
24	61	1	3	1	1	103
25	61	2	3	1	1	118
26	61	2	3	1	1	108
27	61	2	3	1	1	115
28	61	2	3	1	1	111
29	61	2	3	1	1	115
30	61	2	3	1	1	103
31	61	2	3	1	1	116
32	61	2	3	1	1	105
33	61	2	3	1	1	109
34	61	2	3	1	1	117
35	61	2	3	1	1	113
36	61	2	3	1	1	108
37	61	2	3	1	1	108
38	61	2	3	1	1	78
39	61	2	3	1	1	104
40	61	2	3	1	1	116
41	61	2	3	1	1	108
42	61	2	3	1	1	106
43	61	2	3	1	1	116
44	61	2	3	1	1	106
45	61	2	3	1	1	104
46	61	2	3	1	1	106
47	61	2	3	1	1	111
48	61	2	3	1	1	111
49	61	3	3	1	1	112
50	61	3	3	1	1	110
51	61	3	3	1	1	100
52	61	3	3	1	1	106
53	61	3	3	1	1	101
54	61	3	3	1	1	109
55	61	3	3	1	1	112
56	61	3	3	1	1	114
57	61	3	3	1	1	101
58	61	3	3	1	1	108
59	61	3	3	1	1	111
60	61	3	3	1	1	99
61	61	3	3	1	1	0
1	62	1	3	1	1	87
2	62	1	3	1	1	61
3	62	1	3	1	1	68
4	62	1	3	1	1	68
5	62	1	3	1	1	57
6	62	1	3	1	1	62
7	62	1	3	1	1	76
8	62	1	3	1	1	75
9	62	1	3	1	1	83
10	62	1	3	1	1	88
11	62	1	3	1	1	75
12	62	1	3	1	1	72
13	62	1	3	1	1	78
14	62	1	3	1	1	77
15	62	1	3	1	1	75
16	62	1	3	1	1	70
17	62	1	3	1	1	63
18	62	1	3	1	1	71
19	62	1	3	1	1	68
20	62	1	3	1	1	65
21	62	1	3	1	1	67
22	62	1	3	1	1	74
23	62	1	3	1	1	66
24	62	1	3	1	1	63
25	62	2	3	1	1	74
26	62	2	3	1	1	66
27	62	2	3	1	1	68
28	62	2	3	1	1	74
29	62	2	3	1	1	72
30	62	2	3	1	1	67
31	62	2	3	1	1	91
32	62	2	3	1	1	72
33	62	2	3	1	1	79
34	62	2	3	1	1	85
35	62	2	3	1	1	73
36	62	2	3	1	1	74
37	62	2	3	1	1	76
38	62	2	3	1	1	83
39	62	2	3	1	1	76
40	62	2	3	1	1	84
41	62	2	3	1	1	77
42	62	2	3	1	1	70
43	62	2	3	1	1	78
44	62	2	3	1	1	67
45	62	2	3	1	1	71
46	62	2	3	1	1	79
47	62	2	3	1	1	62
48	62	2	3	1	1	70
49	62	3	3	1	1	65
50	62	3	3	1	1	63
51	62	3	3	1	1	64
52	62	3	3	1	1	60
53	62	3	3	1	1	61
54	62	3	3	1	1	68
55	62	3	3	1	1	67
56	62	3	3	1	1	74
57	62	3	3	1	1	72
58	62	3	3	1	1	59
59	62	3	3	1	1	69
60	62	3	3	1	1	60
61	62	3	3	1	1	110
62	62	3	3	1	1	0
1	63	1	3	1	1	81
2	63	1	3	1	1	55
3	63	1	3	1	1	64
4	63	1	3	1	1	66
5	63	1	3	1	1	59
6	63	1	3	1	1	64
7	63	1	3	1	1	76
8	63	1	3	1	1	73
9	63	1	3	1	1	75
10	63	1	3	1	1	78
11	63	1	3	1	1	75
12	63	1	3	1	1	72
13	63	1	3	1	1	80
14	63	1	3	1	1	73
15	63	1	3	1	1	65
16	63	1	3	1	1	64
17	63	1	3	1	1	61
18	63	1	3	1	1	71
19	63	1	3	1	1	74
20	63	1	3	1	1	65
21	63	1	3	1	1	65
22	63	1	3	1	1	78
23	63	1	3	1	1	68
24	63	1	3	1	1	69
25	63	2	3	1	1	68
26	63	2	3	1	1	64
27	63	2	3	1	1	62
28	63	2	3	1	1	74
29	63	2	3	1	1	66
30	63	2	3	1	1	61
31	63	2	3	1	1	83
32	63	2	3	1	1	70
33	63	2	3	1	1	71
34	63	2	3	1	1	79
[truncated: 32,993 more rows]

## Sheet: PhiPT
Results of Analysis of Molecular Variance
Input as Binary Distance Matrix for Calculation of PhiPT
Data Sheet	Genalex8RAPDs
Data Title	Fritillaria_8_RAPDs
No. Samples	264
No. Pops	11
No. Colour types	2
No. Permutations	999	No. PW Pop Permutations	999
N1	24	N2	24	N3	122.182
SSTOT	7974.13
Pop	CRA	FRO	GAL	MAR	PLU	SAC	SAM	DRO	PRA	ROS	SER
n	24	24	24	24	24	24	24	24	24	24	24
SSWP	635.958	647.333	699.292	617.875	626.458	593.708	593.542	573.167	556.958	551.083	556.292
Colour	yellow	purple
n	168	96
SSWR	5085.36	2531.52
Summary AMOVA Table
Source	df	SS	MS	Est. Var.	%
Among Regions	1	357.245	357.245	2.04612	0.0645251
Among Pops	9	965.217	107.246	3.37313	0.106373
Within Pops	253	6651.67	26.2912	26.2912	0.829102
Total	263	7974.13		31.7104	1
Stat	Value	P(rand >= data)
PhiRT	0.0645251	0.001
PhiPR	0.11371	0.001
PhiPT	0.170898	0.001
PhiRT max	0.710498
Phi'RT	0.0908168
PhiPR max	0.742016
Phi'PR	0.153245
Probability, P(rand >= data), for PhiRT, PhiPR and PhiPT is based on standard permutation across the full data set.
PhiRT = AR / (WP + AP + AR) = AR / TOT
PhiPR = AP / (WP + AP)
PhiPT = (AP + AR) / (WP + AP + AR) = (AP + AR) / TOT
Key: AR = Est. Var. Among Regions, AP = Est. Var. Among Pops, WP = Est. Var. Within Pops

## Sheet: PhiPT (2)
Results of Analysis of Molecular Variance
Input as Binary Distance Matrix for Calculation of PhiPT
Data Sheet	Genalex8RAPDs
Data Title	Fritillaria_8_RAPDs
No. Samples	264
No. Pops	11
No. Regions	2
No. Permutations	999	No. PW Pop Permutations	999
N1	24	N2	24	N3	122.182
SSTOT	7974.13
Pop	CRA	FRO	GAL	MAR	PLU	SAC	SAM	DRO	PRA	ROS	SER
n	24	24	24	24	24	24	24	24	24	24	24
SSWP	635.958	647.333	699.292	617.875	626.458	593.708	593.542	573.167	556.958	551.083	556.292
Region	yellow	purple
n	168	96
SSWR	5085.36	2531.52
Summary AMOVA Table
Source	df	SS	MS	Est. Var.	%
Among Regions	1	357.245	357.245	2.04612	0.0645251
Among Pops	9	965.217	107.246	3.37313	0.106373
Within Pops	253	6651.67	26.2912	26.2912	0.829102
Total	263	7974.13		31.7104	1
Stat	Value	P(rand >= data)
PhiRT	0.0645251	0.001
PhiPR	0.11371	0.001
PhiPT	0.170898	0.001
PhiRT max	0.710498
Phi'RT	0.0908168
PhiPR max	0.742016
Phi'PR	0.153245
Probability, P(rand >= data), for PhiRT, PhiPR and PhiPT is based on standard permutation across the full data set.
PhiRT = AR / (WP + AP + AR) = AR / TOT
PhiPR = AP / (WP + AP)
PhiPT = (AP + AR) / (WP + AP + AR) = (AP + AR) / TOT
Key: AR = Est. Var. Among Regions, AP = Est. Var. Among Pops, WP = Est. Var. Within Pops

## Sheet: PhiPTPV
AMOVA Random Values List
Input as Binary Distance Matrix for Calculation of PhiPT
Data Sheet	Genalex8RAPDs
Data Title	Fritillaria_8_RAPDs
No. Samples	264
No. Pops	11
No. Regions	2
No. Permutations	999	No. PW Pop Permutations	999
AMOVA results for 999 permutations plus observed value, showing every 10th value. Sorted on PhiPT
Among Regions	Among Pops./Regions	Within Pops.	PhiPT	PhiPR	PhiRT
-0.0456984	-0.134231	30.4636	-0.00594146	-0.00442577	-0.00150901
0.0237807	-0.16491	30.4593	-0.00465493	-0.00544357	0.000784372
-0.00464858	-0.125892	30.4369	-0.00430737	-0.00415335	-0.000153386
-0.0197239	-0.0992679	30.4196	-0.00392704	-0.00327397	-0.00065094
-0.0538883	-0.0562479	30.3962	-0.00363653	-0.00185392	-0.00177931
0.00998559	-0.115836	30.4209	-0.00349169	-0.00382234	0.000329393
-0.0396574	-0.0611465	30.3941	-0.0033276	-0.00201584	-0.00130912
-0.0549926	-0.0417893	30.3836	-0.00319551	-0.00137728	-0.00181573
-0.00574201	-0.0872558	30.4022	-0.0030683	-0.00287831	-0.000189448
-0.0303443	-0.0593907	30.3882	-0.0029617	-0.00195823	-0.00100151
0.028574	-0.114832	30.4114	-0.00284445	-0.00379027	0.000942254
-0.0207984	-0.0593777	30.3837	-0.00264577	-0.00195809	-0.000686335
-0.0285093	-0.0480527	30.377	-0.00252676	-0.00158439	-0.000940887
-0.0687065	-0.00629284	30.3575	-0.00247665	-0.000207334	-0.00226885
0.00664845	-0.0794867	30.3893	-0.0024026	-0.00262247	0.000219301
-0.0439446	-0.025396	30.3635	-0.00228891	-0.000837099	-0.0014506
-0.00340087	-0.062279	30.3783	-0.00216675	-0.00205433	-0.000112193
0.0189848	-0.0816161	30.3855	-0.00206548	-0.00269325	0.000626087
0.0176153	-0.07749	30.3824	-0.00197459	-0.00255701	0.00058093
0.0950164	-0.152447	30.4149	-0.00189183	-0.00503752	0.00312992
0.0122915	-0.0679217	30.3762	-0.00183474	-0.00224103	0.000405387
-0.0245226	-0.0296889	30.3584	-0.00178891	-0.000978904	-0.000809215
-0.0472357	-0.00404891	30.3455	-0.00169288	-0.000133445	-0.00155923
-0.0242736	-0.0249429	30.3539	-0.00162405	-0.00082241	-0.000800984
0.00830213	-0.0557842	30.3669	-0.00156606	-0.00184039	0.000273822
0.020855	-0.0661452	30.3706	-0.00149348	-0.00218269	0.00068771
-0.00133038	-0.0425786	30.3594	-0.0014484	-0.00140446	-4.38845e-05
-0.0342227	-0.00652281	30.3417	-0.00134469	-0.000215024	-0.00112943
0.00890028	-0.047787	30.3594	-0.00128252	-0.00157653	0.00029354
-0.0640243	0.0274181	30.3246	-0.0012086	0.000903336	-0.00211385
0.0296566	-0.0648509	30.3653	-0.00116037	-0.00214026	0.000977795
-0.0307043	-0.00289984	30.3368	-0.00110893	-9.55972e-05	-0.00101324
0.0493655	-0.0817425	30.3715	-0.00106717	-0.00269868	0.00162712
-0.00816976	-0.0232151	30.3449	-0.00103534	-0.000765629	-0.000269509
0.049287	-0.0788149	30.3689	-0.000973255	-0.002602	0.00162452
0.0203056	-0.0474572	30.3538	-0.000895308	-0.00156592	0.000669563
0.00805313	-0.0334593	30.3467	-0.000837898	-0.00110378	0.000265594
-0.0384909	0.0142388	30.3248	-0.000800386	0.000469324	-0.00127031
0.053225	-0.0754055	30.364	-0.000731023	-0.00248957	0.00175418
0.0304036	-0.0515152	30.3528	-0.000696025	-0.0017001	0.00100237
0.028371	-0.0479538	30.3505	-0.000645639	-0.0015825	0.000935383
-0.0327937	0.0158503	30.3207	-0.000559121	0.000522481	-0.00108217
-0.0290235	0.0144723	30.3202	-0.000480149	0.000477089	-0.000957695
-0.00174989	-0.0116846	30.3314	-0.000443121	-0.000385381	-5.7718e-05
-0.0179674	0.00613662	30.3226	-0.000390315	0.000202337	-0.000592771
0.0205546	-0.0309804	30.3386	-0.000343769	-0.0010222	0.000677738
-0.0288422	0.0201551	30.3149	-0.000286643	0.000664417	-0.000951692
0.0299354	-0.0373804	30.3401	-0.000245446	-0.00123357	0.000986903
0.0402635	-0.0460673	30.3432	-0.00019131	-0.00152052	0.00132719
-0.0236024	0.0194728	30.3131	-0.000136249	0.000641977	-0.000778726
-0.0751535	0.072427	30.2887	-9.00235e-05	0.00238552	-0.00248146
0.0422419	-0.0432846	30.3398	-3.43677e-05	-0.0014287	0.00139234
0.0206195	-0.0203656	30.3289	8.37228e-06	-0.000671943	0.000679858
-0.00566081	0.00745134	30.3157	5.90592e-05	0.000245731	-0.000186718
0.0337191	-0.0306439	30.3322	0.000101372	-0.0010113	0.00111155
0.00193098	0.00268406	30.3165	0.000152205	8.85267e-05	6.36843e-05
0.0569383	-0.0489617	30.3381	0.000262856	-0.00161648	0.0018763
0.0571305	-0.0470743	30.3363	0.000331381	-0.00155416	0.00188262
0.0649848	-0.053419	30.3384	0.000381081	-0.00176388	0.00214118
0.0188873	-0.00594827	30.3165	0.000426617	-0.000196244	0.000622739
0.00149523	0.0144562	30.306	0.000526068	0.00047678	4.93118e-05
0.0357463	-0.0183209	30.32	0.000574384	-0.000604618	0.00117829
0.0332942	-0.014546	30.3177	0.000618009	-0.000480015	0.0010975
-0.0254103	0.0469228	30.2889	0.000709739	0.00154678	-0.000838337
-0.00608033	0.0293217	30.2959	0.000766556	0.000966906	-0.000200544
0.107656	-0.0830833	30.3457	0.000809101	-0.00274541	0.00354478
-0.0543539	0.0807878	30.2714	0.00087247	0.00266168	-0.00179398
-0.0104081	0.0389243	30.2892	0.000940581	0.00128344	-0.000343299
0.0171227	0.0135388	30.2996	0.00101092	0.000446633	0.000564542
0.0556094	-0.022297	30.3144	0.00109769	-0.000736067	0.00183241
0.0271449	0.00807566	30.2999	0.00116105	0.000266453	0.000894835
0.0569898	-0.0202926	30.3119	0.00120919	-0.000669908	0.00187784
-0.0348507	0.0746489	30.268	0.00131314	0.0024602	-0.00114989
0.0842472	-0.0412076	30.3183	0.00141758	-0.00136101	0.00277481
0.015902	0.02932	30.2857	0.00149095	0.000967176	0.000524284
-0.0300818	0.0788986	30.2619	0.00161055	0.00260042	-0.000992448
-0.0317111	0.0829766	30.2589	0.00169136	0.00273472	-0.00104622
-0.00859739	0.0621859	30.2671	0.00176739	0.00205036	-0.000283548
0.0671582	-0.00976809	30.2976	0.00189063	-0.000322509	0.00221243
-0.0255971	0.0841953	30.2549	0.00193307	0.00277514	-0.00084441
-0.0598995	0.120789	30.2375	0.00200965	0.00397877	-0.00197699
-0.0754133	0.139154	30.2279	0.00210423	0.00458239	-0.00248957
-0.0416224	0.107513	30.2411	0.00217412	0.00354261	-0.00137336
0.0472111	0.0211412	30.2787	0.00225236	0.000697734	0.00155571
-0.0643734	0.13606	30.2256	0.00236611	0.00448131	-0.00212472
0.136223	-0.061532	30.3127	0.00245796	-0.00203403	0.00448288
-0.0395438	0.117825	30.2307	0.00258277	0.00388239	-0.00130469
0.0870159	-0.00598105	30.2849	0.00266861	-0.000197532	0.00286558
0.00555772	0.0793436	30.2449	0.00279927	0.00261651	0.000183243
0.0930379	-0.00453498	30.2808	0.00291422	-0.000149787	0.00306355
-0.0773485	0.169015	30.2016	0.00302597	0.00556508	-0.00255332
-0.00775025	0.101098	30.2312	0.00307828	0.00333301	-0.000255577
0.0231799	0.0768693	30.239	0.00329771	0.00253562	0.000764029
0.00681355	0.100181	30.2253	0.0035274	0.00330351	0.00022463
-0.023218	0.135141	30.2073	0.00369148	0.00445385	-0.000765785
-0.0219216	0.142422	30.2001	0.0039742	0.0046938	-0.000722994
-0.0374868	0.169115	30.183	0.00434207	0.00557178	-0.00123659
0.0176532	0.123538	30.1989	0.00465361	0.00407414	0.000581842
0.174493	-0.0187518	30.2559	0.00512111	-0.000620156	0.00573771
0.066238	0.10891	30.1897	0.00576812	0.00359456	0.0021814

## Sheet: PhiPTFD
Frequency Distribution of Random PhiPT versus Observed PhiPT for 999 Permutations
Input as Binary Distance Matrix for Calculation of PhiPT
Data Sheet	Genalex8RAPDs
Data Title	Fritillaria_8_RAPDs
No. Samples	264
No. Pops	11
No. Regions	2
No. Permutations	999	No. PW Pop Permutations	999
Frequency Distribution of PhiPT
Frequency (-1 To 1)			Frequency (-0.5 To 0.5)			Frequency (-0.25 To 0.25)
PhiPT	Permute PhiPT	DataPhiPT	PhiPT	Permute PhiPT	DataPhiPT	PhiPT	Permute PhiPT	DataPhiPT
-1	0	0	-0.5	0	0	-0.25	0	0
-0.96	0	0	-0.48	0	0	-0.24	0	0
-0.92	0	0	-0.46	0	0	-0.23	0	0
-0.88	0	0	-0.44	0	0	-0.22	0	0
-0.84	0	0	-0.42	0	0	-0.21	0	0
-0.8	0	0	-0.4	0	0	-0.2	0	0
-0.76	0	0	-0.38	0	0	-0.19	0	0
-0.72	0	0	-0.36	0	0	-0.18	0	0
-0.68	0	0	-0.34	0	0	-0.17	0	0
-0.64	0	0	-0.32	0	0	-0.16	0	0
-0.6	0	0	-0.3	0	0	-0.15	0	0
-0.56	0	0	-0.28	0	0	-0.14	0	0
-0.52	0	0	-0.26	0	0	-0.13	0	0
-0.48	0	0	-0.24	0	0	-0.12	0	0
-0.44	0	0	-0.22	0	0	-0.11	0	0
-0.4	0	0	-0.2	0	0	-0.1	0	0
-0.36	0	0	-0.18	0	0	-0.09	0	0
-0.32	0	0	-0.16	0	0	-0.08	0	0
-0.28	0	0	-0.14	0	0	-0.07	0	0
-0.24	0	0	-0.12	0	0	-0.06	0	0
-0.2	0	0	-0.1	0	0	-0.05	0	0
-0.16	0	0	-0.08	0	0	-0.04	0	0
-0.12	0	0	-0.06	0	0	-0.03	0	0
-0.08	0	0	-0.04	0	0	-0.02	0	0
-0.04	518	0	-0.02	518	0	-0.01	518	0
3.46945e-16	481	0	1.73472e-16	481	0	8.67362e-17	481	0
0.04	0	0	0.02	0	0	0.01	0	0
0.08	0	0	0.04	0	0	0.02	0	0
0.12	0	0	0.06	0	0	0.03	0	0
0.16	0	1	0.08	0	0	0.04	0	0
0.2	0	0	0.1	0	0	0.05	0	0
0.24	0	0	0.12	0	0	0.06	0	0
0.28	0	0	0.14	0	0	0.07	0	0
0.32	0	0	0.16	0	1	0.08	0	0
0.36	0	0	0.18	0	0	0.09	0	0
0.4	0	0	0.2	0	0	0.1	0	0
0.44	0	0	0.22	0	0	0.11	0	0
0.48	0	0	0.24	0	0	0.12	0	0
0.52	0	0	0.26	0	0	0.13	0	0
0.56	0	0	0.28	0	0	0.14	0	0
0.6	0	0	0.3	0	0	0.15	0	0
0.64	0	0	0.32	0	0	0.16	0	0
0.68	0	0	0.34	0	0	0.17	0	1
0.72	0	0	0.36	0	0	0.18	0	0
0.76	0	0	0.38	0	0	0.19	0	0
0.8	0	0	0.4	0	0	0.2	0	0
0.84	0	0	0.42	0	0	0.21	0	0
0.88	0	0	0.44	0	0	0.22	0	0
0.92	0	0	0.46	0	0	0.23	0	0
0.96	0	0	0.48	0	0	0.24	0	0
1	0	0	0.5	0	0	0.25	0	0

## Sheet: PhiPTL
Results of Pairwise Population PhiPT Analysis
Input as Binary Distance Matrix for Calculation of PhiPT
Data Sheet	Genalex8RAPDs
Data Title	Fritillaria_8_RAPDs
No. Samples	264
No. Pops	11
No. Regions	2
No. Permutations	999	No. PW Pop Permutations	999
Pairwise Population PhiPT Values
	CRA	FRO	GAL	MAR	PLU	SAC	SAM	DRO	PRA	ROS	SER
CRA	0	0.001	0.001	0.001	0.001	0.001	0.001	0.001	0.001	0.001	0.001	CRA
FRO	0.0984603	0	0.001	0.001	0.002	0.001	0.001	0.001	0.001	0.001	0.001	FRO
GAL	0.111602	0.128822	0	0.001	0.001	0.001	0.001	0.001	0.001	0.001	0.001	GAL
MAR	0.0767048	0.136078	0.191192	0	0.001	0.001	0.001	0.001	0.001	0.001	0.001	MAR
PLU	0.0890011	0.0419793	0.0971013	0.13699	0	0.001	0.001	0.001	0.001	0.001	0.001	PLU
SAC	0.136327	0.139892	0.123743	0.145192	0.143384	0	0.027	0.001	0.001	0.001	0.001	SAC
SAM	0.112601	0.113209	0.0695985	0.146152	0.0935429	0.0206565	0	0.001	0.001	0.001	0.001	SAM
DRO	0.177155	0.191729	0.115843	0.233297	0.165525	0.149764	0.119184	0	0.094	0.001	0.001	DRO
PRA	0.183169	0.196664	0.135952	0.226248	0.189807	0.134634	0.117101	0.0120685	0	0.001	0.001	PRA
ROS	0.210064	0.190688	0.159588	0.212175	0.194027	0.0912687	0.108857	0.0901851	0.0640442	0	0.001	ROS
SER	0.200458	0.16557	0.148408	0.244878	0.172806	0.184552	0.146284	0.160716	0.173152	0.150976	0	SER
	CRA	FRO	GAL	MAR	PLU	SAC	SAM	DRO	PRA	ROS	SER
PhiPT Values below diagonal. Probability, P(rand >= data) based on 999 permutations is shown above diagonal.
